# Supplementary material for: 1-[(Pyridin-3-yl)(pyrrolidin-1-yl)meth­yl]naphthalen-2-ol
Source: Acta Crystallogr Sect E Struct Rep Online. 2012 Aug 1;68(Pt 9):o2614. doi: 10.1107/S1600536812033363 (PMC3435644; doi:10.1107/S1600536812033363)
Supplement: Supplementary file 1 [file e-68-o2614-sup1.cif]

##############################################################################
#                                                                            #
# This CIF contains the data in a paper accepted for publication in          #
# Acta Crystallographica Section E. It conforms to the requirements of       #
# Notes for Authors for Acta Crystallographica Section E, and has been       #
# peer reviewed under the auspices of the IUCr Commission on Journals.       #
#                                                                            #
# Full details of the Crystallographic Information File format               #
# are given in the paper "The Crystallographic Information File (CIF):       #
# a New Standard Archive File for Crystallography" by S. R. Hall, F. H.      #
# Allen and I. D. Brown [Acta Cryst. (1991), A47, 655-685].                  #
#                                                                            #
# The current version of the core CIF dictionary is obtainable from          #
# ftp://ftp.iucr.org/pub/cif_core.dic.                                       #
#                                                                            #
# Software is freely available for graphical display of the structure(s)     #
# in this CIF. For information consult the CIF software page                 #
# http://www.iucr.org/resources/cif/software.                                #
#                                                                            #
# This file may be used for bona fide research purposes within the           #
# scientific community so long as proper attribution is given to the journal # 
# article from which it was obtained.                                        #
#                                                                            #
##############################################################################
data_I
_audit_creation_method     SHELXL-97
_chemical_name_systematic
;
1-[(Pyridin-3-yl)(pyrrolidin-1-yl)methyl]naphthalen-2-ol
;
_chemical_name_common     ?
_chemical_formula_moiety     'C20 H20 N2 O'
_chemical_formula_sum     'C20 H20 N2 O'
_chemical_formula_iupac     'C20 H20 N2 O'
_chemical_formula_weight     304.38
_chemical_melting_point     ?
_symmetry_cell_setting     monoclinic
_symmetry_space_group_name_H-M     'C c'
_symmetry_space_group_name_Hall     'C -2yc'
loop_
    _symmetry_equiv_pos_as_xyz
    'x, y, z'
    'x, -y, z+1/2'
    'x+1/2, y+1/2, z'
    'x+1/2, -y+1/2, z+1/2'
_cell_length_a     9.966(2)
_cell_length_b     15.587(3)
_cell_length_c     10.477(2)
_cell_angle_alpha     90.00
_cell_angle_beta     91.60(3)
_cell_angle_gamma     90.00
_cell_volume     1626.9(6)
_cell_formula_units_Z     4
_cell_measurement_reflns_used     3664
_cell_measurement_theta_min     3.0701
_cell_measurement_theta_max     27.480
_cell_measurement_temperature     293(2)
_exptl_crystal_description     'block'
_exptl_crystal_colour     'Colourless'
_exptl_crystal_size_max     0.38
_exptl_crystal_size_mid     0.32
_exptl_crystal_size_min     0.27
_exptl_crystal_density_diffrn     1.243
_exptl_crystal_density_meas     ?
_exptl_crystal_density_method     'not measured'
_exptl_crystal_F_000     648
_exptl_absorpt_coefficient_mu     0.077
_exptl_absorpt_correction_type     multi-scan
_exptl_absorpt_process_details     '(CrystalClear; Rigaku, 2005)'
_exptl_absorpt_correction_T_min     0.967
_exptl_absorpt_correction_T_max     0.982
_exptl_special_details
;
;
_diffrn_ambient_temperature     293(2)
_diffrn_radiation_type     MoK\a
_diffrn_radiation_wavelength     0.71073
_diffrn_radiation_source     'fine-focus sealed tube'
_diffrn_radiation_monochromator     graphite
_diffrn_measurement_device_type     'Rigaku SCXmini CCD'
_diffrn_measurement_method     '\w scans'
_diffrn_detector_area_resol_mean     ?
_diffrn_reflns_number     8194
_diffrn_reflns_av_R_equivalents     0.0666
_diffrn_reflns_av_sigmaI/netI     0.0542
_diffrn_reflns_theta_min     3.07
_diffrn_reflns_theta_max     27.48
_diffrn_reflns_theta_full     27.48
_diffrn_measured_fraction_theta_max     0.998
_diffrn_measured_fraction_theta_full     0.998
_diffrn_reflns_limit_h_min     -12
_diffrn_reflns_limit_h_max     12
_diffrn_reflns_limit_k_min     -20
_diffrn_reflns_limit_k_max     20
_diffrn_reflns_limit_l_min     -13
_diffrn_reflns_limit_l_max     13
_diffrn_standards_number     ?
_diffrn_standards_interval_count     ?
_diffrn_standards_interval_time     ?
_diffrn_standards_decay_%     ?
_refine_special_details
;
Refinement of <i>F</i>^2^ against ALL reflections. The weighted <i>R</i>-factor
<i>wR</i> and goodness of fit <i>S</i> are based on <i>F</i>^2^, conventional
<i>R</i>-factors <i>R</i> are based on <i>F</i>, with <i>F</i> set to zero for
negative <i>F</i>^2^. The threshold expression of <i>F</i>^2^ >
\s(<i>F</i>^2^) is used only for calculating <i>R</i>-factors(gt) <i>etc</i>.
and is not relevant to the choice of reflections for refinement.
<i>R</i>-factors based on <i>F</i>^2^ are statistically about twice as large
as those based on <i>F</i>, and <i>R</i>- factors based on ALL data will be
even larger.
;
_reflns_number_total     1857
_reflns_number_gt     1361
_reflns_threshold_expression     I>2\s(I)
_refine_ls_structure_factor_coef     Fsqd
_refine_ls_matrix_type     full
_refine_ls_R_factor_all     0.0738
_refine_ls_R_factor_gt     0.0498
_refine_ls_wR_factor_gt     0.1081
_refine_ls_wR_factor_ref     0.1217
_refine_ls_goodness_of_fit_ref     1.024
_refine_ls_restrained_S_all     1.024
_refine_ls_number_reflns     1857
_refine_ls_number_parameters     209
_refine_ls_number_restraints     2
_refine_ls_hydrogen_treatment     constr
_refine_ls_weighting_scheme     calc
_refine_ls_weighting_details
                 'calc w=1/[\s^2^(Fo^2^)+(0.0577P)^2^] where P=(Fo^2^+2Fc^2^)/3'
_atom_sites_solution_hydrogens     geom
_atom_sites_solution_primary     direct
_atom_sites_solution_secondary     difmap
_refine_ls_shift/su_max     0.000
_refine_ls_shift/su_mean     0.000
_refine_diff_density_max     0.126
_refine_diff_density_min     -0.134
_refine_ls_extinction_method     none
_refine_ls_extinction_coef     ?
_refine_ls_abs_structure_details     ?
loop_
    _atom_type_symbol
    _atom_type_description
    _atom_type_scat_dispersion_real
    _atom_type_scat_dispersion_imag
    _atom_type_scat_source
    'C' 'C' 0.0033 0.0016
                         'International Tables Vol C Tables 4.2.6.8 and 6.1.1.4'
    'H' 'H' 0.0000 0.0000
                         'International Tables Vol C Tables 4.2.6.8 and 6.1.1.4'
    'N' 'N' 0.0061 0.0033
                         'International Tables Vol C Tables 4.2.6.8 and 6.1.1.4'
    'O' 'O' 0.0106 0.0060
                         'International Tables Vol C Tables 4.2.6.8 and 6.1.1.4'
_computing_data_collection     'CrystalClear (Rigaku,2005)'
_computing_cell_refinement     'CrystalClear (Rigaku,2005)'
_computing_data_reduction     'CrystalClear (Rigaku,2005)'
_computing_structure_solution     'SHELXS97 (Sheldrick, 2008)'
_computing_structure_refinement     'SHELXL97 (Sheldrick, 2008)'
_computing_molecular_graphics     'DIAMOND (Brandenburg & Putz, 2005)'
_computing_publication_material     'SHELXL97 (Sheldrick, 2008)'
loop_
    _atom_site_type_symbol
    _atom_site_label
    _atom_site_fract_x
    _atom_site_fract_y
    _atom_site_fract_z
    _atom_site_U_iso_or_equiv
    _atom_site_adp_type
    _atom_site_calc_flag
    _atom_site_refinement_flags
    _atom_site_occupancy
    _atom_site_symmetry_multiplicity
    _atom_site_disorder_assembly
    _atom_site_disorder_group
    C C1 -0.0405(4) 0.2124(2) 0.2764(4) 0.0609(9) Uani d . 1 1 . .
    H H1A -0.1100 0.1705 0.2925 0.073 Uiso calc R 1 1 . .
    H H1B -0.0724 0.2515 0.2102 0.073 Uiso calc R 1 1 . .
    C C2 -0.0017(5) 0.2605(3) 0.3966(4) 0.0862(13) Uani d . 1 1 . .
    H H2A -0.0749 0.2599 0.4557 0.103 Uiso calc R 1 1 . .
    H H2B 0.0199 0.3196 0.3770 0.103 Uiso calc R 1 1 . .
    C C3 0.1203(4) 0.2148(3) 0.4541(3) 0.0728(11) Uani d . 1 1 . .
    H H3A 0.1014 0.1924 0.5381 0.087 Uiso calc R 1 1 . .
    H H3B 0.1964 0.2534 0.4614 0.087 Uiso calc R 1 1 . .
    C C4 0.1484(4) 0.1422(2) 0.3617(3) 0.0560(8) Uani d . 1 1 . .
    H H4A 0.2443 0.1341 0.3534 0.067 Uiso calc R 1 1 . .
    H H4B 0.1091 0.0890 0.3907 0.067 Uiso calc R 1 1 . .
    C C5 0.0588(3) 0.09834(19) 0.1473(3) 0.0452(7) Uani d . 1 1 . .
    H H5 -0.0119 0.0622 0.1820 0.054 Uiso calc R 1 1 . .
    C C6 0.1826(3) 0.04266(18) 0.1305(3) 0.0447(7) Uani d . 1 1 . .
    C C7 0.1969(3) -0.0334(2) 0.1964(3) 0.0575(8) Uani d . 1 1 . .
    H H7 0.1296 -0.0480 0.2522 0.069 Uiso calc R 1 1 . .
    C C8 0.3946(4) -0.0638(2) 0.1086(4) 0.0711(10) Uani d . 1 1 . .
    H H8 0.4690 -0.0994 0.1020 0.085 Uiso calc R 1 1 . .
    C C9 0.3914(4) 0.0095(2) 0.0368(4) 0.0701(10) Uani d . 1 1 . .
    H H9 0.4606 0.0225 -0.0178 0.084 Uiso calc R 1 1 . .
    C C10 0.2826(3) 0.0636(2) 0.0475(4) 0.0587(9) Uani d . 1 1 . .
    H H10 0.2768 0.1137 -0.0007 0.070 Uiso calc R 1 1 . .
    C C11 0.0069(3) 0.13455(19) 0.0201(3) 0.0457(7) Uani d . 1 1 . .
    C C12 0.0554(3) 0.2112(2) -0.0248(3) 0.0521(8) Uani d . 1 1 . .
    C C13 0.0112(3) 0.2441(2) -0.1444(3) 0.0596(9) Uani d . 1 1 . .
    H H13 0.0478 0.2949 -0.1744 0.072 Uiso calc R 1 1 . .
    C C14 -0.0833(4) 0.2028(2) -0.2156(3) 0.0626(10) Uani d . 1 1 . .
    H H14 -0.1114 0.2256 -0.2939 0.075 Uiso calc R 1 1 . .
    C C15 -0.1403(3) 0.1251(2) -0.1726(3) 0.0528(8) Uani d . 1 1 . .
    C C16 -0.2440(4) 0.0822(3) -0.2422(3) 0.0635(10) Uani d . 1 1 . .
    H H16 -0.2781 0.1066 -0.3174 0.076 Uiso calc R 1 1 . .
    C C17 -0.2945(4) 0.0070(3) -0.2023(4) 0.0688(10) Uani d . 1 1 . .
    H H17 -0.3624 -0.0202 -0.2498 0.083 Uiso calc R 1 1 . .
    C C18 -0.2443(3) -0.0301(2) -0.0888(3) 0.0614(9) Uani d . 1 1 . .
    H H18 -0.2789 -0.0822 -0.0614 0.074 Uiso calc R 1 1 . .
    C C19 -0.1451(3) 0.0095(2) -0.0180(3) 0.0526(8) Uani d . 1 1 . .
    H H19 -0.1118 -0.0168 0.0560 0.063 Uiso calc R 1 1 . .
    C C20 -0.0921(3) 0.08934(19) -0.0545(3) 0.0465(7) Uani d . 1 1 . .
    N N1 0.0857(3) 0.16953(15) 0.2391(2) 0.0476(6) Uani d . 1 1 . .
    N N2 0.2995(3) -0.08781(18) 0.1867(3) 0.0720(9) Uani d . 1 1 . .
    O O1 0.1471(2) 0.25894(14) 0.0428(2) 0.0616(6) Uani d . 1 1 . .
    H H1 0.1554 0.2398 0.1155 0.092 Uiso calc R 1 1 . .
loop_
    _atom_site_aniso_label
    _atom_site_aniso_U_11
    _atom_site_aniso_U_22
    _atom_site_aniso_U_33
    _atom_site_aniso_U_12
    _atom_site_aniso_U_13
    _atom_site_aniso_U_23
    C1 0.061(2) 0.0530(18) 0.070(2) 0.0123(16) 0.0124(17) 0.0068(17)
    C2 0.105(4) 0.079(3) 0.076(3) 0.026(3) 0.019(3) -0.005(2)
    C3 0.091(3) 0.072(2) 0.055(2) 0.002(2) 0.007(2) -0.0058(18)
    C4 0.065(2) 0.0566(19) 0.0461(17) 0.0057(16) -0.0002(15) 0.0067(15)
    C5 0.0402(15) 0.0456(18) 0.0496(16) -0.0014(13) -0.0030(13) 0.0079(13)
    C6 0.0420(16) 0.0414(15) 0.0502(16) -0.0009(13) -0.0074(13) 0.0022(13)
    C7 0.055(2) 0.0502(18) 0.067(2) 0.0037(15) -0.0013(16) 0.0044(16)
    C8 0.057(2) 0.062(2) 0.094(3) 0.0183(18) -0.012(2) -0.006(2)
    C9 0.051(2) 0.073(2) 0.087(3) 0.0090(17) 0.0106(19) -0.001(2)
    C10 0.0516(19) 0.0483(18) 0.076(2) 0.0023(15) 0.0050(18) 0.0067(17)
    C11 0.0413(16) 0.0467(18) 0.0490(17) 0.0039(13) -0.0009(14) 0.0079(13)
    C12 0.0474(18) 0.0503(19) 0.059(2) 0.0009(14) 0.0017(16) 0.0061(15)
    C13 0.065(2) 0.056(2) 0.058(2) 0.0037(17) 0.0039(18) 0.0202(16)
    C14 0.068(2) 0.070(2) 0.0501(19) 0.0148(18) -0.0006(18) 0.0165(17)
    C15 0.0473(17) 0.0655(19) 0.0453(17) 0.0141(16) -0.0021(14) 0.0004(15)
    C16 0.061(2) 0.078(3) 0.0500(19) 0.0149(19) -0.0091(18) -0.0046(18)
    C17 0.062(2) 0.080(3) 0.063(2) 0.001(2) -0.0129(18) -0.016(2)
    C18 0.054(2) 0.068(2) 0.062(2) -0.0062(16) -0.0013(18) -0.0053(18)
    C19 0.0503(18) 0.0544(18) 0.0529(18) 0.0018(14) -0.0016(15) 0.0019(15)
    C20 0.0382(15) 0.0534(17) 0.0479(16) 0.0102(13) 0.0027(13) 0.0026(13)
    N1 0.0490(14) 0.0443(13) 0.0497(14) 0.0044(11) 0.0034(12) 0.0036(11)
    N2 0.067(2) 0.0563(19) 0.092(2) 0.0165(16) -0.0065(19) 0.0065(17)
    O1 0.0666(15) 0.0538(13) 0.0643(14) -0.0110(12) -0.0020(13) 0.0119(11)
_geom_special_details
;
All e.s.d.'s (except the e.s.d. in the dihedral angle between two l.s. planes)
are estimated using the full covariance matrix. The cell e.s.d.'s are taken
into account individually in the estimation of e.s.d.'s in distances, angles
and torsion angles; correlations between e.s.d.'s in cell parameters are only
used when they are defined by crystal symmetry. An approximate (isotropic)
treatment of cell e.s.d.'s is used for estimating e.s.d.'s involving l.s.
planes.
;
loop_
    _geom_bond_atom_site_label_1
    _geom_bond_atom_site_label_2
    _geom_bond_site_symmetry_2
    _geom_bond_distance
    _geom_bond_publ_flag
    C1 N1 . 1.486(4) ?
    C1 C2 . 1.506(6) ?
    C1 H1A . 0.9700 ?
    C1 H1B . 0.9700 ?
    C2 C3 . 1.520(6) ?
    C2 H2A . 0.9700 ?
    C2 H2B . 0.9700 ?
    C3 C4 . 1.520(5) ?
    C3 H3A . 0.9700 ?
    C3 H3B . 0.9700 ?
    C4 N1 . 1.476(4) ?
    C4 H4A . 0.9700 ?
    C4 H4B . 0.9700 ?
    C5 N1 . 1.488(4) ?
    C5 C6 . 1.523(4) ?
    C5 C11 . 1.524(4) ?
    C5 H5 . 0.9800 ?
    C6 C7 . 1.377(4) ?
    C6 C10 . 1.380(4) ?
    C7 N2 . 1.334(4) ?
    C7 H7 . 0.9300 ?
    C8 N2 . 1.324(5) ?
    C8 C9 . 1.368(6) ?
    C8 H8 . 0.9300 ?
    C9 C10 . 1.381(5) ?
    C9 H9 . 0.9300 ?
    C10 H10 . 0.9300 ?
    C11 C12 . 1.376(4) ?
    C11 C20 . 1.427(4) ?
    C12 O1 . 1.362(4) ?
    C12 C13 . 1.413(4) ?
    C13 C14 . 1.349(5) ?
    C13 H13 . 0.9300 ?
    C14 C15 . 1.416(5) ?
    C14 H14 . 0.9300 ?
    C15 C16 . 1.416(5) ?
    C15 C20 . 1.428(4) ?
    C16 C17 . 1.347(5) ?
    C16 H16 . 0.9300 ?
    C17 C18 . 1.402(5) ?
    C17 H17 . 0.9300 ?
    C18 C19 . 1.367(5) ?
    C18 H18 . 0.9300 ?
    C19 C20 . 1.409(4) ?
    C19 H19 . 0.9300 ?
    O1 H1 . 0.8200 ?
loop_
    _geom_angle_atom_site_label_1
    _geom_angle_atom_site_label_2
    _geom_angle_atom_site_label_3
    _geom_angle_site_symmetry_1
    _geom_angle_site_symmetry_3
    _geom_angle
    _geom_angle_publ_flag
    N1 C1 C2 . . 104.2(3) ?
    N1 C1 H1A . . 110.9 ?
    C2 C1 H1A . . 110.9 ?
    N1 C1 H1B . . 110.9 ?
    C2 C1 H1B . . 110.9 ?
    H1A C1 H1B . . 108.9 ?
    C1 C2 C3 . . 106.4(3) ?
    C1 C2 H2A . . 110.5 ?
    C3 C2 H2A . . 110.5 ?
    C1 C2 H2B . . 110.5 ?
    C3 C2 H2B . . 110.5 ?
    H2A C2 H2B . . 108.6 ?
    C2 C3 C4 . . 104.8(3) ?
    C2 C3 H3A . . 110.8 ?
    C4 C3 H3A . . 110.8 ?
    C2 C3 H3B . . 110.8 ?
    C4 C3 H3B . . 110.8 ?
    H3A C3 H3B . . 108.9 ?
    N1 C4 C3 . . 105.0(3) ?
    N1 C4 H4A . . 110.7 ?
    C3 C4 H4A . . 110.7 ?
    N1 C4 H4B . . 110.7 ?
    C3 C4 H4B . . 110.7 ?
    H4A C4 H4B . . 108.8 ?
    N1 C5 C6 . . 111.6(2) ?
    N1 C5 C11 . . 109.8(2) ?
    C6 C5 C11 . . 111.5(2) ?
    N1 C5 H5 . . 107.9 ?
    C6 C5 H5 . . 107.9 ?
    C11 C5 H5 . . 107.9 ?
    C7 C6 C10 . . 116.9(3) ?
    C7 C6 C5 . . 120.4(3) ?
    C10 C6 C5 . . 122.6(3) ?
    N2 C7 C6 . . 125.3(3) ?
    N2 C7 H7 . . 117.3 ?
    C6 C7 H7 . . 117.3 ?
    N2 C8 C9 . . 124.8(3) ?
    N2 C8 H8 . . 117.6 ?
    C9 C8 H8 . . 117.6 ?
    C8 C9 C10 . . 118.1(4) ?
    C8 C9 H9 . . 120.9 ?
    C10 C9 H9 . . 120.9 ?
    C6 C10 C9 . . 119.3(3) ?
    C6 C10 H10 . . 120.4 ?
    C9 C10 H10 . . 120.4 ?
    C12 C11 C20 . . 119.0(3) ?
    C12 C11 C5 . . 120.4(3) ?
    C20 C11 C5 . . 120.6(2) ?
    O1 C12 C11 . . 122.2(3) ?
    O1 C12 C13 . . 116.8(3) ?
    C11 C12 C13 . . 121.0(3) ?
    C14 C13 C12 . . 120.8(3) ?
    C14 C13 H13 . . 119.6 ?
    C12 C13 H13 . . 119.6 ?
    C13 C14 C15 . . 120.8(3) ?
    C13 C14 H14 . . 119.6 ?
    C15 C14 H14 . . 119.6 ?
    C16 C15 C14 . . 122.3(3) ?
    C16 C15 C20 . . 119.0(3) ?
    C14 C15 C20 . . 118.8(3) ?
    C17 C16 C15 . . 121.7(3) ?
    C17 C16 H16 . . 119.1 ?
    C15 C16 H16 . . 119.2 ?
    C16 C17 C18 . . 119.6(3) ?
    C16 C17 H17 . . 120.2 ?
    C18 C17 H17 . . 120.2 ?
    C19 C18 C17 . . 120.6(4) ?
    C19 C18 H18 . . 119.7 ?
    C17 C18 H18 . . 119.7 ?
    C18 C19 C20 . . 121.5(3) ?
    C18 C19 H19 . . 119.2 ?
    C20 C19 H19 . . 119.2 ?
    C19 C20 C11 . . 123.1(3) ?
    C19 C20 C15 . . 117.4(3) ?
    C11 C20 C15 . . 119.5(3) ?
    C4 N1 C1 . . 104.0(2) ?
    C4 N1 C5 . . 114.3(2) ?
    C1 N1 C5 . . 111.5(3) ?
    C8 N2 C7 . . 115.5(3) ?
    C12 O1 H1 . . 109.5 ?
loop_
    _geom_hbond_atom_site_label_D
    _geom_hbond_atom_site_label_H
    _geom_hbond_atom_site_label_A
    _geom_hbond_site_symmetry_A
    _geom_hbond_distance_DH
    _geom_hbond_distance_HA
    _geom_hbond_distance_DA
    _geom_hbond_angle_DHA
    O1 H1 N1 . 0.82 1.85 2.572(3) 147
_iucr_refine_instructions_details
;
TITL 1 in Cc
CELL 0.71073   9.9657  15.5870  10.4774  90.000  91.601  90.000
ZERR   4.00   0.0020   0.0031   0.0021   0.000   0.030   0.000
LATT -7
SYMM X, -Y, 0.5+Z
SFAC C  H  N  O
UNIT 80 80 8 4
MERG 0
L.S. 20
ACTA
BOND $H
FMAP 2
PLAN 5
HTAB O1 N1
HTAB
WGHT    0.057700
FVAR       0.51685
C1    1   -0.040675    0.212158    0.276509    11.00000    0.06158    0.05267 =
         0.07118    0.00789    0.01198    0.01278
AFIX  23
H1A   2   -0.109926    0.170083    0.292494    11.00000   -1.20000
H1B   2   -0.072939    0.251264    0.210494    11.00000   -1.20000
AFIX   0
C2    1   -0.002043    0.260067    0.396833    11.00000    0.10680    0.07837 =
         0.07612   -0.00527    0.01820    0.02280
AFIX  23
H2A   2   -0.075177    0.259232    0.455999    11.00000   -1.20000
H2B   2    0.019311    0.319288    0.377470    11.00000   -1.20000
AFIX   0
C3    1    0.120077    0.214567    0.454168    11.00000    0.09208    0.07165 =
         0.05659   -0.00691    0.00598    0.00393
AFIX  23
H3A   2    0.101285    0.192156    0.538169    11.00000   -1.20000
H3B   2    0.195957    0.253403    0.461487    11.00000   -1.20000
AFIX   0
C4    1    0.148705    0.142146    0.361915    11.00000    0.06646    0.05700 =
         0.04856    0.00601    0.00031    0.00444
AFIX  23
H4A   2    0.244608    0.134162    0.353717    11.00000   -1.20000
H4B   2    0.109579    0.088806    0.390715    11.00000   -1.20000
AFIX   0
C5    1    0.058801    0.098160    0.147245    11.00000    0.04233    0.04591 =
         0.05143    0.00864   -0.00227   -0.00145
AFIX  13
H5    2   -0.011789    0.061978    0.182067    11.00000   -1.20000
AFIX   0
C6    1    0.182900    0.042603    0.130699    11.00000    0.04138    0.04216 =
         0.05117    0.00306   -0.00601   -0.00201
C7    1    0.196945   -0.033308    0.196166    11.00000    0.05633    0.05164 =
         0.06656    0.00496   -0.00089    0.00437
AFIX  43
H7    2    0.129516   -0.047919    0.251786    11.00000   -1.20000
AFIX   0
C8    1    0.394724   -0.063857    0.108442    11.00000    0.05738    0.06265 =
         0.09521   -0.00610   -0.01177    0.01672
AFIX  43
H8    2    0.469098   -0.099438    0.101673    11.00000   -1.20000
AFIX   0
C9    1    0.391278    0.009606    0.037113    11.00000    0.05181    0.07255 =
         0.08609    0.00067    0.01103    0.00749
AFIX  43
H9    2    0.460483    0.022835   -0.017279    11.00000   -1.20000
AFIX   0
C10   1    0.282713    0.063491    0.047887    11.00000    0.05194    0.04933 =
         0.07903    0.00803    0.00508    0.00409
AFIX  43
H10   2    0.276840    0.113524   -0.000304    11.00000   -1.20000
AFIX   0
C11   1    0.006739    0.134540    0.020342    11.00000    0.04180    0.04740 =
         0.04956    0.00686   -0.00044    0.00415
C12   1    0.055287    0.211046   -0.025029    11.00000    0.04817    0.05092 =
         0.05974    0.00502    0.00235   -0.00030
C13   1    0.011290    0.243873   -0.144590    11.00000    0.06523    0.05717 =
         0.06146    0.02128    0.00293    0.00110
AFIX  43
H13   2    0.048258    0.294477   -0.174847    11.00000   -1.20000
AFIX   0
C14   1   -0.083211    0.202974   -0.215138    11.00000    0.06791    0.06988 =
         0.05151    0.01678   -0.00043    0.01435
AFIX  43
H14   2   -0.111571    0.226042   -0.293184    11.00000   -1.20000
AFIX   0
C15   1   -0.140452    0.125238   -0.172639    11.00000    0.04836    0.06584 =
         0.04599    0.00071   -0.00206    0.01589
C16   1   -0.243770    0.082112   -0.242145    11.00000    0.06239    0.07802 =
         0.05016   -0.00617   -0.01058    0.01493
AFIX  43
H16   2   -0.277700    0.106289   -0.317507    11.00000   -1.20000
AFIX   0
C17   1   -0.294374    0.006877   -0.202041    11.00000    0.06129    0.07883 =
         0.06569   -0.01506   -0.01319    0.00047
AFIX  43
H17   2   -0.362345   -0.020259   -0.249373    11.00000   -1.20000
AFIX   0
C18   1   -0.244044   -0.030201   -0.088723    11.00000    0.05556    0.06752 =
         0.06486   -0.00398   -0.00176   -0.00322
AFIX  43
H18   2   -0.278263   -0.082372   -0.061413    11.00000   -1.20000
AFIX   0
C19   1   -0.145331    0.009551   -0.018148    11.00000    0.05089    0.05501 =
         0.05334    0.00155   -0.00366    0.00020
AFIX  43
H19   2   -0.112109   -0.016667    0.055946    11.00000   -1.20000
AFIX   0
C20   1   -0.092452    0.089309   -0.054669    11.00000    0.03804    0.05345 =
         0.04973    0.00211    0.00166    0.00978
N1    3    0.085684    0.169712    0.238881    11.00000    0.05015    0.04573 =
         0.05014    0.00377    0.00304    0.00445
N2    3    0.299351   -0.087848    0.186575    11.00000    0.06771    0.05754 =
         0.09357    0.00626   -0.00575    0.01660
O1    4    0.147132    0.259045    0.042586    11.00000    0.06779    0.05546 =
         0.06561    0.01255   -0.00124   -0.01157
AFIX 147
H1    2    0.153315    0.241187    0.116131    11.00000   -1.50000
HKLF 4
REM  1 in Cc
REM R1 =  0.0725 for   5432 Fo > 4sig(Fo)  and  0.1063 for all   8194 data
REM    209 parameters refined using      2 restraints
END
WGHT      0.0733      0.3022
REM Highest difference peak  0.165,  deepest hole -0.137,  1-sigma level  0.035
Q1    1   0.3612 -0.0302 -0.1318  11.00000  0.05    0.12
Q2    1  -0.2333  0.1046  0.2247  11.00000  0.05    0.12
Q3    1   0.1606  0.0095  0.4083  11.00000  0.05    0.11
Q4    1   0.4228  0.0820  0.3782  11.00000  0.05    0.11
Q5    1   0.2565  0.0947 -0.0727  11.00000  0.05    0.11
;
data_global
_journal_date_recd_electronic     2012-03-31
_journal_date_accepted     2012-07-24
_journal_name_full     'Acta Crystallographica, Section E'
_journal_year     2012
_journal_volume     68
_journal_issue      9
_journal_page_first     o2614
_journal_page_last     o2614
_journal_paper_category     QO
_journal_paper_doi     10.1107/S1600536812033363
_journal_coeditor_code     MW2063
_publ_contact_author_name     'Qin-Qin Zhou'
_publ_contact_author_address
;
Ordered Matter Science Research Center,
College of Chemistry and Chemical
Engineering, Southeast University,
Nanjing 211189, People's Republic of China
;
_publ_contact_author_email     'zhouqinqin623@sina.com'
_publ_contact_author_fax     ?
_publ_contact_author_phone     ?
_publ_section_title
;
1-[(Pyridin-3-yl)(pyrrolidin-1-yl)methyl]naphthalen-2-ol
;
loop_
    _publ_author_name
    _publ_author_footnote
    _publ_author_address
    'Zhou, Qin-Qin' .
;
Ordered Matter Science Research Center,
College of Chemistry and Chemical
Engineering, Southeast University,
Nanjing 211189, People's Republic of China
;
