# Supplementary material for: 1-[(Pyridin-3-yl)(pyrrolidin-1-yl)meth­yl]naphthalen-2-ol
Source: Acta Crystallogr Sect E Struct Rep Online. 2012 Aug 1;68(Pt 9):o2614. doi: 10.1107/S1600536812033363 (PMC3435644; doi:10.1107/S1600536812033363)
Supplement: Supplementary file 2 [file e-68-o2614-Isup2.hkl]

# 
# h,k,l, Fc-squared, Fo-squared, sigma(Fo-squared) and status flag 
# 
data_I
_shelx_title ' 1 in Cc' 
_shelx_refln_list_code          4 
_shelx_F_calc_maximum      163.79 
_exptl_crystal_F_000       648.00 
_reflns_d_resolution_high  0.7701 
 
loop_ 
 _symmetry_equiv_pos_as_xyz 
 'x, y, z' 
 'x, -y, z+1/2' 
 'x+1/2, y+1/2, z' 
 'x+1/2, -y+1/2, z+1/2' 
 
_cell_length_a     9.9657 
_cell_length_b    15.5870 
_cell_length_c    10.4774 
_cell_angle_alpha  90.000 
_cell_angle_beta   91.601 
_cell_angle_gamma  90.000 
 
_shelx_F_squared_multiplier     1.000 
 
loop_ 
 _refln_index_h 
 _refln_index_k 
 _refln_index_l 
 _refln_F_squared_calc 
 _refln_F_squared_meas 
 _refln_F_squared_sigma 
 _refln_observed_status 
   2   0   0      145.44      113.42     11.13 o 
   4   0   0      668.97      715.79     51.42 o 
   6   0   0      314.59      321.32     15.92 o 
   8   0   0      340.33      359.45     24.34 o 
  10   0   0       98.69       95.65     12.39 o 
  12   0   0        3.36       -3.52      9.61 o 
   3   1   0      989.75      999.48     40.24 o 
   5   1   0      113.23       99.84      5.24 o 
   7   1   0      334.15      360.60     14.08 o 
   9   1   0      377.21      378.16     20.33 o 
  11   1   0       55.82       52.31      7.44 o 
   2   2   0    26827.53    27949.61    725.79 o 
   4   2   0      178.45      190.62      5.72 o 
   6   2   0      997.23     1050.63     33.78 o 
   8   2   0        5.89       18.76      5.23 o 
  10   2   0      103.94       92.36      8.09 o 
  12   2   0       10.55        8.77     10.25 o 
   1   3   0    11200.96    11341.08    283.50 o 
   3   3   0      129.75      144.12      4.27 o 
   5   3   0      964.90     1061.21     38.52 o 
   7   3   0       68.74       69.14      4.76 o 
   9   3   0       77.15       80.68      6.96 o 
  11   3   0       32.59       39.92      8.25 o 
   0   4   0     6438.44     5956.09    112.52 o 
   2   4   0      345.99      364.08      8.16 o 
   4   4   0     2214.86     2645.18     92.12 o 
   6   4   0      209.12      235.24      9.73 o 
   8   4   0        6.76        7.97      3.05 o 
  10   4   0        0.47        2.50      4.26 o 
  12   4   0        8.60      234.87    144.40 o 
   1   5   0      749.53      691.39     19.85 o 
   3   5   0      390.99      377.26     17.62 o 
   5   5   0       56.38       66.68      4.08 o 
   7   5   0      274.78      257.69     12.46 o 
   9   5   0       23.57       27.73      4.33 o 
  11   5   0        2.03        0.47      3.28 o 
   0   6   0     2590.32     2525.61     69.50 o 
   2   6   0       67.09       72.45      2.69 o 
   4   6   0      524.18      543.24     18.22 o 
   6   6   0      339.46      372.71     15.26 o 
   8   6   0      321.24      301.14     16.29 o 
  10   6   0        1.28       -0.55      2.74 o 
  12   6   0       15.20        5.77      8.33 o 
   1   7   0      452.07      464.46     22.91 o 
   3   7   0      708.67      777.50     22.35 o 
   5   7   0      320.45      312.05     12.86 o 
   7   7   0      317.53      308.39     15.00 o 
   9   7   0       34.61       45.68      5.85 o 
  11   7   0        2.67       -6.21      6.21 o 
   0   8   0      538.67      500.87     23.41 o 
   2   8   0      140.78      112.38      7.37 o 
   4   8   0       72.04       67.41      4.15 o 
   6   8   0      839.51      916.32     68.47 o 
   8   8   0      181.96      170.03     11.04 o 
  10   8   0       28.21       26.21      7.23 o 
   1   9   0     1167.60     1277.81     39.93 o 
   3   9   0      147.03      130.17      5.67 o 
   5   9   0      116.10      111.34      6.71 o 
   7   9   0        7.19        6.44      2.96 o 
   9   9   0       19.28       18.20      4.58 o 
  11   9   0       29.41       40.51     23.58 o 
   0  10   0        5.10       12.53      6.90 o 
   2  10   0      653.51      678.39     25.09 o 
   4  10   0      183.17      178.17      8.85 o 
   6  10   0      387.72      394.47     19.76 o 
   8  10   0       71.25       83.25      8.73 o 
  10  10   0       15.92       20.78      8.17 o 
   1  11   0      137.37      160.74     10.29 o 
   3  11   0      109.59      110.97      7.02 o 
   5  11   0      444.50      439.82     20.57 o 
   7  11   0       27.58       21.98      4.21 o 
   9  11   0       10.91       15.74      7.58 o 
   0  12   0       51.40       64.34      9.81 o 
   2  12   0       31.05       31.03      3.44 o 
   4  12   0      116.67      113.16      8.08 o 
   6  12   0       13.97       17.63      4.35 o 
   8  12   0       15.65       20.75      6.82 o 
  10  12   0        8.67       10.81      7.66 o 
   1  13   0       59.25       46.78      6.52 o 
   3  13   0      176.76      173.78     10.95 o 
   5  13   0       55.47       54.65      6.12 o 
   7  13   0       30.51       53.97      9.72 o 
   9  13   0        1.81        2.60      5.25 o 
   0  14   0       26.90       39.83     10.83 o 
   2  14   0      160.60      170.82     14.40 o 
   4  14   0       17.71       20.95      8.05 o 
   6  14   0        4.49        4.87      3.60 o 
   8  14   0       19.60       16.46      7.05 o 
   1  15   0        3.15        0.72      3.07 o 
   3  15   0       23.07       25.26      5.98 o 
   5  15   0        3.41        2.49      3.92 o 
   7  15   0      127.84      145.68     17.85 o 
   0  16   0        8.02       18.92     20.09 o 
   2  16   0       51.76       49.89      7.98 o 
   4  16   0        6.48       10.19      5.32 o 
   6  16   0       36.86       53.64     10.03 o 
   1  17   0       82.39       96.93     13.11 o 
   3  17   0        6.68       12.28      9.50 o 
   5  17   0       41.58       55.08     10.56 o 
   7  17   0       54.06       71.83     21.48 o 
   0  18   0       15.70       10.22     18.29 o 
   2  18   0        3.29       11.36      5.58 o 
   4  18   0       19.61       11.10      5.63 o 
   1  19   0       15.77       15.92      6.81 o 
   3  19   0        3.68        3.09      5.10 o 
   0  20   0        3.52        0.69      6.08 o 
 -11   1   1       19.29       22.73      7.39 o 
  -9   1   1      119.59      121.17      8.21 o 
  -7   1   1      448.96      443.52     19.09 o 
  -5   1   1      358.84      401.25     11.59 o 
  -3   1   1     1015.91     1029.63     20.43 o 
  -1   1   1    11361.85    10465.37    109.91 o 
   1   1   1     2417.40     2251.56     43.23 o 
   3   1   1      465.52      451.00     13.73 o 
   5   1   1      431.13      429.48     12.35 o 
   7   1   1      377.41      407.75     15.76 o 
   9   1   1        2.65        5.08      2.63 o 
  11   1   1       54.77       51.37      7.34 o 
 -12   2   1        0.51        4.30      5.40 o 
 -10   2   1        2.25        4.35      2.91 o 
  -8   2   1      200.86      184.32     11.25 o 
  -6   2   1      316.83      308.13     12.37 o 
  -4   2   1      929.71      929.29     22.73 o 
  -2   2   1    17549.24    15971.53    340.41 o 
   0   2   1     1818.71     1598.60     24.04 o 
   2   2   1     1869.67     1807.32     61.71 o 
   4   2   1      239.13      237.33      6.40 o 
   6   2   1      231.34      227.75      8.72 o 
   8   2   1        4.86        5.34      2.28 o 
  10   2   1       59.02       63.69      6.64 o 
  12   2   1       18.80       22.28     11.18 o 
 -11   3   1       16.72       16.93      9.83 o 
  -9   3   1      134.68      129.22      9.51 o 
  -7   3   1       72.84       75.20      5.46 o 
  -5   3   1      241.96      223.06      8.55 o 
  -3   3   1     2618.43     2621.94     66.28 o 
  -1   3   1     2537.87     2392.31     53.27 o 
   1   3   1      738.27      679.22     10.18 o 
   3   3   1     1546.90     1613.06     36.42 o 
   5   3   1     1176.69     1255.83     36.48 o 
   7   3   1      102.03      100.31      5.82 o 
   9   3   1       32.70       35.15      4.45 o 
  11   3   1      116.85      113.17     11.84 o 
 -12   4   1        0.41        5.98      7.89 o 
 -10   4   1        6.45       12.81      3.98 o 
  -8   4   1       58.64       61.22      5.10 o 
  -6   4   1      425.69      476.73     16.91 o 
  -4   4   1      662.13      683.42     18.70 o 
  -2   4   1      268.22      285.95      8.99 o 
   0   4   1     2466.28     2310.02     44.00 o 
   2   4   1      921.92      910.08     25.98 o 
   4   4   1      243.73      222.53      7.13 o 
   6   4   1       53.25       56.84      5.45 o 
   8   4   1       72.37       71.40      6.53 o 
  10   4   1       18.80       18.74      5.18 o 
  12   4   1        2.83        3.14      7.54 o 
 -11   5   1        3.62       11.29      5.66 o 
  -9   5   1      156.70      148.00     13.69 o 
  -7   5   1       29.64       31.98      3.66 o 
  -5   5   1      289.17      332.52     11.82 o 
  -3   5   1     2533.29     2795.01     83.17 o 
  -1   5   1     2023.21     2044.79     46.99 o 
   1   5   1     2361.30     2147.20     76.02 o 
   3   5   1      330.09      325.85     10.14 o 
   5   5   1       91.22      105.04      4.95 o 
   7   5   1      125.30      121.69      7.02 o 
   9   5   1       71.92       73.54      9.23 o 
  11   5   1       31.50       28.59      6.98 o 
 -12   6   1        2.50       20.68      9.13 o 
 -10   6   1       48.60       36.46      6.40 o 
  -8   6   1      273.46      283.29     15.68 o 
  -6   6   1       56.65       61.87      4.73 o 
  -4   6   1      110.44      108.59      4.77 o 
  -2   6   1      408.41      441.38     11.37 o 
   0   6   1       97.19       92.43      3.54 o 
   2   6   1      130.07      130.91      4.77 o 
   4   6   1       65.06       57.06      3.80 o 
   6   6   1      189.74      196.96     18.22 o 
   8   6   1       50.08       38.40      4.45 o 
  10   6   1       70.17       71.33      9.10 o 
  12   6   1       34.38       36.34     15.08 o 
 -11   7   1       22.24       11.17      7.09 o 
  -9   7   1      103.61       94.69      8.60 o 
  -7   7   1       95.40       93.26      7.38 o 
  -5   7   1      215.02      212.68     10.48 o 
  -3   7   1      343.97      290.40      9.20 o 
  -1   7   1     1015.31     1100.44     27.66 o 
   1   7   1      281.54      334.28     10.42 o 
   3   7   1       73.58       73.70      4.56 o 
   5   7   1        3.60        1.73      2.42 o 
   7   7   1       14.04        8.06      3.43 o 
   9   7   1       17.24       22.68      4.17 o 
  11   7   1       11.51       11.71      6.01 o 
 -10   8   1       14.73        9.17      4.56 o 
  -8   8   1      275.45      261.08     15.38 o 
  -6   8   1       48.38       53.23      4.81 o 
  -4   8   1       13.94       16.29      2.10 o 
  -2   8   1      400.58      418.81     13.26 o 
   0   8   1      892.23      938.88     28.58 o 
   2   8   1       96.58       96.11      4.85 o 
   4   8   1      416.87      467.63     24.55 o 
   6   8   1      563.39      554.95     54.29 o 
   8   8   1        9.97       13.07      4.40 o 
  10   8   1       15.57       15.34      6.27 o 
 -11   9   1        2.07        2.03      6.08 o 
  -9   9   1        6.23        7.94      3.77 o 
  -7   9   1      452.42      455.38     23.11 o 
  -5   9   1       43.91       49.20      6.97 o 
  -3   9   1       60.32       56.82      4.08 o 
  -1   9   1      360.06      345.18     20.84 o 
   1   9   1       82.15       73.96      4.72 o 
   3   9   1       39.70       35.46      3.43 o 
   5   9   1      741.53      803.88     33.10 o 
   7   9   1       60.02       75.18      7.77 o 
   9   9   1        1.62        3.15      3.54 o 
  11   9   1       17.39       17.85      8.41 o 
 -10  10   1        4.77        4.64      4.36 o 
  -8  10   1       57.63       45.72      5.83 o 
  -6  10   1      200.59      206.57     20.09 o 
  -4  10   1        7.54        7.02      2.02 o 
  -2  10   1       61.94       54.73      5.04 o 
   0  10   1       22.84       23.94      2.81 o 
   2  10   1     1011.32     1069.23     40.58 o 
   4  10   1      135.10      136.26      7.28 o 
   6  10   1      382.44      400.72     25.24 o 
   8  10   1       39.27       40.43      8.08 o 
  10  10   1        6.59        3.73      5.89 o 
  -9  11   1       20.73       12.70      4.09 o 
  -7  11   1       21.46       20.28      5.70 o 
  -5  11   1        1.53        6.37      2.85 o 
  -3  11   1      205.84      209.62     17.26 o 
  -1  11   1       38.93       39.90      3.57 o 
   1  11   1      205.34      178.83      8.72 o 
   3  11   1      233.41      231.47     11.94 o 
   5  11   1      410.60      456.37     24.61 o 
   7  11   1       26.56       28.98      4.49 o 
   9  11   1       13.23       21.02      8.63 o 
 -10  12   1        9.59        2.38      6.77 o 
  -8  12   1        2.77        9.24      4.31 o 
  -6  12   1       45.02       40.57      5.36 o 
  -4  12   1      201.43      207.49     14.27 o 
  -2  12   1       83.60       88.39      7.66 o 
   0  12   1       28.69       28.01      3.53 o 
   2  12   1       84.12       68.65      5.51 o 
   4  12   1      703.69      690.41     33.89 o 
   6  12   1       33.38       28.85      5.20 o 
   8  12   1        5.17       19.80      7.39 o 
  10  12   1        3.98        1.83      5.61 o 
  -9  13   1       23.12       33.95     10.40 o 
  -7  13   1        5.42       11.75      8.16 o 
  -5  13   1       34.36       48.76      8.79 o 
  -3  13   1       64.44       55.85      7.87 o 
  -1  13   1        3.01        0.85      2.93 o 
   1  13   1       26.29       30.25      5.12 o 
   3  13   1      434.18      433.15     23.04 o 
   5  13   1      121.26      123.33     10.43 o 
   7  13   1       86.06       83.12      9.88 o 
   9  13   1        2.49        2.19      4.75 o 
  -8  14   1        8.60       11.88      6.18 o 
  -6  14   1      101.70      117.76     13.60 o 
  -4  14   1       35.07       42.53      7.42 o 
  -2  14   1      243.27      238.63     18.12 o 
   0  14   1        9.91       15.17      4.38 o 
   2  14   1       50.71       45.15      7.17 o 
   4  14   1      142.11      128.44     10.51 o 
   6  14   1       75.23       85.45      9.44 o 
   8  14   1        2.78        0.13      4.11 o 
  -7  15   1       52.44       58.59     11.14 o 
  -5  15   1        6.60       14.35      5.56 o 
  -3  15   1       21.72       30.02      6.65 o 
  -1  15   1       97.47      112.68     11.42 o 
   1  15   1       23.61       20.81      5.49 o 
   3  15   1        9.14       10.21      4.54 o 
   5  15   1      104.70      118.40     13.60 o 
   7  15   1        2.00       -0.98      4.85 o 
  -6  16   1       23.57       29.33      8.39 o 
  -4  16   1       23.89       23.80      7.57 o 
  -2  16   1       42.70       29.98      6.72 o 
   0  16   1       31.60       35.09      7.79 o 
   2  16   1        8.72        3.76      4.17 o 
   4  16   1        8.24        6.32      4.44 o 
   6  16   1       38.42       44.51     12.93 o 
  -5  17   1        0.03        7.13      7.12 o 
  -3  17   1        8.14       12.76      6.32 o 
  -1  17   1       19.79       24.34      7.01 o 
   1  17   1       39.21       42.75      8.77 o 
   3  17   1       16.11       24.99      6.98 o 
   5  17   1        7.55       18.50     11.94 o 
  -4  18   1       12.69       11.52      6.15 o 
  -2  18   1       13.47       24.13     11.16 o 
   0  18   1       22.86       20.38      6.58 o 
   2  18   1       38.57       49.47      9.90 o 
   4  18   1        5.06        9.87      5.75 o 
  -3  19   1       12.90       15.93      8.18 o 
  -1  19   1        5.17       -3.48      5.93 o 
   1  19   1       15.36       17.62      7.15 o 
   3  19   1        2.48        2.06      5.51 o 
   0  20   1       11.49       18.59     11.59 o 
 -12   0   2        1.57        4.68     11.37 o 
 -10   0   2       84.66       97.02     17.06 o 
  -8   0   2     1812.86     1818.68    191.99 o 
  -6   0   2      188.64      170.33     14.33 o 
  -4   0   2     1131.53     1002.41     30.75 o 
  -2   0   2     1624.50     1639.01     62.24 o 
   0   0   2      825.62      773.06     23.99 o 
   2   0   2     1908.55     1898.34     58.57 o 
   4   0   2      750.91      711.57     45.86 o 
   6   0   2       93.58      106.96      7.00 o 
   8   0   2       88.81       77.97      7.76 o 
  10   0   2      117.12       97.96     24.73 o 
  12   0   2       37.99       48.52     20.50 o 
 -11   1   2       12.28       24.71      7.30 o 
  -9   1   2      262.51      244.09     19.79 o 
  -7   1   2       55.72       51.47      4.31 o 
  -5   1   2      597.32      581.74     15.45 o 
  -3   1   2     1000.29      855.55     25.91 o 
  -1   1   2     9638.72     9146.48    133.85 o 
   1   1   2    12218.32    11163.22    165.10 o 
   3   1   2      239.45      221.89      5.52 o 
   5   1   2     1387.94     1408.73     37.59 o 
   7   1   2      201.46      196.53      8.52 o 
   9   1   2       61.83       57.00      5.23 o 
  11   1   2       37.98       32.31      7.84 o 
 -12   2   2       14.22       13.55      9.08 o 
 -10   2   2      135.07      152.63     15.77 o 
  -8   2   2      139.80      136.59     10.82 o 
  -6   2   2      201.12      191.57      7.36 o 
  -4   2   2      224.70      246.37      6.34 o 
  -2   2   2    24686.19    24034.92    500.98 o 
   0   2   2     6858.18     6696.00    165.37 o 
   2   2   2     5659.20     4940.67    115.73 o 
   4   2   2      197.93      211.02      6.06 o 
   6   2   2      764.60      716.07     22.13 o 
   8   2   2       37.93       37.19      3.82 o 
  10   2   2       34.05       33.37      6.02 o 
  12   2   2        4.64        0.41      8.79 o 
 -11   3   2        8.93       -2.16      5.09 o 
  -9   3   2       57.82       57.31      6.82 o 
  -7   3   2      136.90      124.04      9.31 o 
  -5   3   2      470.84      486.79     21.69 o 
  -3   3   2     2438.00     2314.96     50.46 o 
  -1   3   2     5392.96     4965.08    173.76 o 
   1   3   2     1611.11     1620.26     58.47 o 
   3   3   2     1746.85     1701.36     47.09 o 
   5   3   2      162.33      171.43      7.22 o 
   7   3   2       47.59       47.88      3.76 o 
   9   3   2      175.07      176.11     12.35 o 
  11   3   2       14.71       11.64      6.17 o 
 -12   4   2        4.22       13.31     10.86 o 
 -10   4   2      143.16      124.46     14.76 o 
  -8   4   2      109.90      120.80      7.71 o 
  -6   4   2       41.46       38.82      4.05 o 
  -4   4   2    10358.99    10441.98    352.81 o 
  -2   4   2     1803.77     1937.08     52.22 o 
   0   4   2     2641.61     2678.96     72.92 o 
   2   4   2     1393.46     1495.30     36.94 o 
   4   4   2      447.60      499.07     19.32 o 
   6   4   2       24.29       27.40      2.61 o 
   8   4   2       13.91       14.19      2.75 o 
  10   4   2      142.94      146.96     12.98 o 
  12   4   2        4.14        7.55     10.19 o 
 -11   5   2       56.38       61.57     10.99 o 
  -9   5   2      207.73      222.08     16.25 o 
  -7   5   2       45.13       33.56      5.96 o 
  -5   5   2       81.62       79.64      4.90 o 
  -3   5   2     4829.76     5336.08    152.60 o 
  -1   5   2      778.36      778.76     17.29 o 
   1   5   2      281.12      283.70      6.88 o 
   3   5   2      144.31      146.72      5.08 o 
   5   5   2      783.08      804.88     31.43 o 
   7   5   2       36.52       42.69      4.92 o 
   9   5   2       42.71       48.15      6.69 o 
  11   5   2      124.28      108.49     14.23 o 
 -12   6   2        3.84        8.71      9.15 o 
 -10   6   2       35.54       43.57      8.82 o 
  -8   6   2       62.64       65.99      9.09 o 
  -6   6   2      106.58      111.91      5.90 o 
  -4   6   2      129.25      119.98      6.14 o 
  -2   6   2     5664.18     6012.23    190.80 o 
   0   6   2      769.60      725.88     26.88 o 
   2   6   2      102.37      107.71      3.81 o 
   4   6   2     1160.16     1336.08     40.26 o 
   6   6   2       25.07       21.55      2.58 o 
   8   6   2      122.46      109.71      7.70 o 
  10   6   2       94.86      100.66     11.88 o 
  12   6   2       27.44       42.49     27.53 o 
 -11   7   2       10.54       15.74      9.14 o 
  -9   7   2      118.75      112.96     10.54 o 
  -7   7   2      100.85      116.11      7.24 o 
  -5   7   2      450.79      492.25     18.30 o 
  -3   7   2      125.33      135.82      6.31 o 
  -1   7   2      624.39      607.88     18.61 o 
   1   7   2      401.99      428.08     13.89 o 
   3   7   2      189.61      176.20     12.59 o 
   5   7   2      748.69      756.31     30.31 o 
   7   7   2      124.42      133.44     10.02 o 
   9   7   2       12.73        6.86      3.92 o 
  11   7   2       57.99       49.64     10.04 o 
 -10   8   2       14.27        9.95      5.80 o 
  -8   8   2       35.69       40.95      5.37 o 
  -6   8   2       52.21       55.22      5.03 o 
  -4   8   2       74.11       81.01      4.92 o 
  -2   8   2      407.55      426.65     12.93 o 
   0   8   2     1676.86     1863.78     61.15 o 
   2   8   2       33.87       45.91      6.78 o 
   4   8   2      164.31      145.72     12.20 o 
   6   8   2      175.06      178.40     10.48 o 
   8   8   2       20.38       29.83      5.69 o 
  10   8   2        6.14        7.61      5.28 o 
 -11   9   2        2.83        2.27      6.06 o 
  -9   9   2       40.08       41.90      8.02 o 
  -7   9   2       49.19       43.03      5.40 o 
  -5   9   2       72.35       74.21      5.60 o 
  -3   9   2      105.92      102.02      5.62 o 
  -1   9   2      218.49      234.30      9.99 o 
   1   9   2      218.71      244.12     10.00 o 
   3   9   2      718.88      648.30     45.23 o 
   5   9   2       65.58       57.06      4.79 o 
   7   9   2      114.08      106.83     13.17 o 
   9   9   2        1.37        6.50      3.87 o 
  11   9   2       13.13       13.78     16.37 o 
 -10  10   2        5.11       15.08      6.43 o 
  -8  10   2       65.00       63.50      7.03 o 
  -6  10   2      100.07       94.97      7.01 o 
  -4  10   2       15.59       23.23      3.38 o 
  -2  10   2      162.16      162.35      9.21 o 
   0  10   2       82.46       81.66      5.15 o 
   2  10   2      112.92      118.28      7.69 o 
   4  10   2     1015.25     1063.56     46.19 o 
   6  10   2      140.62      137.96      9.14 o 
   8  10   2        0.04        5.57      3.82 o 
  10  10   2       14.47        7.39      5.39 o 
  -9  11   2       10.85        7.24      4.29 o 
  -7  11   2       15.71       16.78      3.90 o 
  -5  11   2       41.03       40.72      4.48 o 
  -3  11   2      250.91      239.93     15.94 o 
  -1  11   2       78.33       73.57      6.71 o 
   1  11   2       24.94       20.73      2.99 o 
   3  11   2      651.16      691.43     32.18 o 
   5  11   2      129.71      139.24     10.10 o 
   7  11   2        5.81       11.04      4.03 o 
   9  11   2        3.07       12.61      6.36 o 
 -10  12   2       32.24       28.54     13.50 o 
  -8  12   2        0.22        4.77      4.18 o 
  -6  12   2       49.76       49.21      5.46 o 
  -4  12   2      110.33       99.41     10.90 o 
  -2  12   2      188.96      177.59     11.03 o 
   0  12   2        9.64       15.64      4.49 o 
   2  12   2      283.57      280.40     14.94 o 
   4  12   2     1177.73     1184.82     57.21 o 
   6  12   2      124.91      119.23     10.17 o 
   8  12   2        7.64       13.81      5.83 o 
  10  12   2       23.54       41.63     11.08 o 
  -9  13   2        5.40        6.13      6.40 o 
  -7  13   2       24.84       22.34      7.05 o 
  -5  13   2       69.69       77.80     12.18 o 
  -3  13   2      359.25      390.72     25.86 o 
  -1  13   2       73.85       79.13      8.15 o 
   1  13   2       76.00       70.51      5.87 o 
   3  13   2       49.35       46.44      5.54 o 
   5  13   2       14.21       15.81      4.78 o 
   7  13   2        2.57        6.38      4.52 o 
   9  13   2        0.34       -4.02      4.96 o 
  -8  14   2       29.13       26.74      9.62 o 
  -6  14   2       60.70       69.15     10.77 o 
  -4  14   2       25.36       28.64      6.15 o 
  -2  14   2       87.81      110.19     10.77 o 
   0  14   2      104.96      107.74     10.90 o 
   2  14   2      291.13      278.28     19.52 o 
   4  14   2      318.90      305.09     19.17 o 
   6  14   2       21.42       17.16      4.93 o 
   8  14   2       34.90       37.99     14.53 o 
  -7  15   2        7.30        4.68      5.09 o 
  -5  15   2       17.34       19.58     10.55 o 
  -3  15   2       10.09       14.65      5.10 o 
  -1  15   2      379.27      388.53     27.74 o 
   1  15   2      105.78      110.14     11.51 o 
   3  15   2       94.82       96.61     10.70 o 
   5  15   2      105.58      104.41     13.16 o 
   7  15   2       34.42       49.98     12.31 o 
  -6  16   2        1.99        1.80      4.34 o 
  -4  16   2        4.92       11.59      5.66 o 
  -2  16   2       28.35       28.83      8.47 o 
   0  16   2       46.44       53.51      9.01 o 
   2  16   2        2.77        3.33      3.79 o 
   4  16   2       35.80       35.59      7.47 o 
   6  16   2       91.16       94.05     16.18 o 
  -5  17   2        1.35        5.25      5.25 o 
  -3  17   2       57.23       62.24     10.54 o 
  -1  17   2       37.88       61.53     13.38 o 
   1  17   2       13.18       13.92      5.82 o 
   3  17   2       34.57       42.58      9.08 o 
   5  17   2       25.53       31.15      9.80 o 
  -4  18   2        2.47       11.15      9.29 o 
  -2  18   2       47.11       48.96     10.61 o 
   0  18   2        8.69        9.72      6.04 o 
   2  18   2       18.68       18.91      6.95 o 
   4  18   2        0.15        9.28      5.56 o 
  -3  19   2       14.83       18.09      7.26 o 
  -1  19   2        5.32       20.84     12.40 o 
   1  19   2       15.67       12.00      6.26 o 
   3  19   2       22.28       20.48      7.26 o 
   0  20   2        3.14        9.70      7.86 o 
 -11   1   3        2.14        2.62      4.46 o 
  -9   1   3        2.41        7.06      5.60 o 
  -7   1   3      516.85      505.27     22.01 o 
  -5   1   3      467.50      383.87     31.07 o 
  -3   1   3      408.79      324.53     13.07 o 
  -1   1   3      524.40      465.87     11.90 o 
   1   1   3     2947.20     2929.45     57.62 o 
   3   1   3      682.91      666.80     32.72 o 
   5   1   3      620.84      648.15     37.30 o 
   7   1   3      253.10      240.02     10.52 o 
   9   1   3       77.10       81.32      9.30 o 
  11   1   3       10.56        5.81      4.53 o 
 -12   2   3        9.05        5.44      5.61 o 
 -10   2   3       67.53       79.08     12.28 o 
  -8   2   3      104.42      104.48     10.51 o 
  -6   2   3      362.25      366.92     18.60 o 
  -4   2   3     1032.35     1117.59     55.17 o 
  -2   2   3     1512.92     1419.51     28.41 o 
   0   2   3     1590.39     1570.64     36.37 o 
   2   2   3     3994.69     3898.60    103.57 o 
   4   2   3      513.97      573.98     23.21 o 
   6   2   3      125.67      112.43      5.29 o 
   8   2   3      187.17      170.17     10.49 o 
  10   2   3       52.78       58.18      9.80 o 
  12   2   3        8.59       18.10      8.76 o 
 -11   3   3      141.62      139.38     16.93 o 
  -9   3   3       95.42       96.45     10.77 o 
  -7   3   3      205.97      202.39     10.77 o 
  -5   3   3       70.96       75.14      3.10 o 
  -3   3   3     2818.17     2911.99     69.80 o 
  -1   3   3     1399.46     1248.85     29.82 o 
   1   3   3      522.99      506.08     12.20 o 
   3   3   3      142.82      115.21      5.96 o 
   5   3   3       75.51       79.57      5.29 o 
   7   3   3        4.94        3.22      2.16 o 
   9   3   3      377.73      330.41     19.84 o 
  11   3   3       51.95       51.96     10.31 o 
 -12   4   3        9.47       13.29      7.34 o 
 -10   4   3       39.57       49.76      9.78 o 
  -8   4   3       84.78       75.90      7.08 o 
  -6   4   3      181.48      180.44      9.13 o 
  -4   4   3     1014.19      927.94     24.64 o 
  -2   4   3      207.30      203.75      6.39 o 
   0   4   3     3001.40     2979.96     90.56 o 
   2   4   3     5746.06     6052.49    153.62 o 
   4   4   3     1784.68     1833.24     91.69 o 
   6   4   3      165.41      155.02      9.47 o 
   8   4   3      132.23      124.90      9.90 o 
  10   4   3      238.18      254.16     23.83 o 
  12   4   3       12.57       16.58      9.37 o 
 -11   5   3       12.84       12.63      6.44 o 
  -9   5   3      171.16      182.13     16.76 o 
  -7   5   3       24.91       21.62      2.82 o 
  -5   5   3      838.64      859.56     27.44 o 
  -3   5   3      126.89      134.86      5.73 o 
  -1   5   3      200.33      207.03      6.47 o 
   1   5   3     1747.78     1632.56     45.67 o 
   3   5   3     1065.74     1198.61     31.65 o 
   5   5   3        3.79        3.52      1.37 o 
   7   5   3       82.82       80.36      7.33 o 
   9   5   3       83.22       90.80      9.65 o 
  11   5   3       48.33       57.19     12.23 o 
 -12   6   3        9.74        9.08      7.55 o 
 -10   6   3      107.56      127.18     14.88 o 
  -8   6   3       34.09       49.21      6.25 o 
  -6   6   3      485.84      464.08     24.06 o 
  -4   6   3      330.81      340.42     11.41 o 
  -2   6   3       82.61       83.45      4.79 o 
   0   6   3       18.52       19.98      1.67 o 
   2   6   3     2756.77     2989.43     82.67 o 
   4   6   3      363.86      385.16     12.50 o 
   6   6   3      132.53      117.76     12.02 o 
   8   6   3      124.06      134.66     11.29 o 
  10   6   3       40.27       34.69      7.03 o 
 -11   7   3        2.79       13.93      6.13 o 
  -9   7   3       24.25       29.18      8.63 o 
  -7   7   3       40.97       26.49      5.11 o 
  -5   7   3      163.73      157.47      7.52 o 
  -3   7   3      285.49      332.31     11.42 o 
  -1   7   3       83.64       84.50      6.82 o 
   1   7   3      743.35      716.12     29.55 o 
   3   7   3      321.48      327.69     10.91 o 
   5   7   3      729.77      651.84     44.42 o 
   7   7   3      165.78      184.18     14.00 o 
   9   7   3       27.02       29.56      6.28 o 
  11   7   3       77.90       71.17     13.47 o 
 -10   8   3        8.77       11.98      6.02 o 
  -8   8   3      103.66      114.71     14.21 o 
  -6   8   3      103.17      105.42      7.19 o 
  -4   8   3      725.54      789.11     28.66 o 
  -2   8   3      121.22      121.83      5.40 o 
   0   8   3      280.25      335.61     13.21 o 
   2   8   3      168.70      150.05      8.75 o 
   4   8   3      222.76      219.73      9.72 o 
   6   8   3      113.84       99.24     11.74 o 
   8   8   3        4.64       12.49      4.42 o 
  10   8   3       14.75        2.07      4.41 o 
 -11   9   3        3.05        2.93      5.45 o 
  -9   9   3       10.34       31.50     12.93 o 
  -7   9   3        8.15        9.45      3.09 o 
  -5   9   3      223.86      241.48     11.85 o 
  -3   9   3      439.48      450.64     19.02 o 
  -1   9   3      369.50      414.82     16.89 o 
   1   9   3      329.79      320.19     13.22 o 
   3   9   3      281.09      253.88     17.71 o 
   5   9   3      346.81      353.01     15.97 o 
   7   9   3        2.19        4.19      3.58 o 
   9   9   3        2.01       11.92      5.46 o 
  11   9   3        0.35       -8.10      9.64 o 
 -10  10   3       25.90       30.89     12.66 o 
  -8  10   3       12.38        8.63      4.28 o 
  -6  10   3      147.87      129.88      8.97 o 
  -4  10   3       77.03       82.27      6.29 o 
  -2  10   3      183.51      162.97     20.34 o 
   0  10   3       84.98       91.04      5.86 o 
   2  10   3       84.35       84.83      5.55 o 
   4  10   3      281.18      249.72     13.25 o 
   6  10   3       78.02       73.88      6.19 o 
   8  10   3        3.72        0.38      2.87 o 
  10  10   3       20.13       18.16      7.69 o 
  -9  11   3       21.28       29.58      8.17 o 
  -7  11   3       52.74       52.11      6.23 o 
  -5  11   3      115.07      106.04      7.64 o 
  -3  11   3      268.03      268.45     20.24 o 
  -1  11   3        8.56       10.44      2.59 o 
   1  11   3       50.42       56.16      5.21 o 
   3  11   3       13.38       12.74      3.21 o 
   5  11   3       71.45       82.94      7.32 o 
   7  11   3       37.95       27.22      6.22 o 
   9  11   3        7.36       19.25      6.67 o 
 -10  12   3        0.97       -0.11      5.29 o 
  -8  12   3       13.92       11.70      5.21 o 
  -6  12   3       32.76       33.15      5.00 o 
  -4  12   3       69.09       68.89      9.93 o 
  -2  12   3       47.00       50.85      6.65 o 
   0  12   3       30.77       31.39      3.82 o 
   2  12   3       13.06       10.32      3.16 o 
   4  12   3       15.27       27.30      4.63 o 
   6  12   3       16.91       14.44      5.27 o 
   8  12   3        3.16        0.05      3.83 o 
  -9  13   3        3.34       -0.04      7.41 o 
  -7  13   3        0.13        0.30      2.70 o 
  -5  13   3      257.00      280.33     29.91 o 
  -3  13   3      235.24      216.15     16.33 o 
  -1  13   3       88.80       83.11      8.27 o 
   1  13   3       96.55       87.03      7.31 o 
   3  13   3      407.47      408.37     25.38 o 
   5  13   3       12.99        9.91      3.61 o 
   7  13   3        5.05       -2.35      4.07 o 
   9  13   3       42.41       40.84     14.47 o 
  -8  14   3        1.89        7.21      6.33 o 
  -6  14   3       14.38       14.73      6.66 o 
  -4  14   3       89.83       99.35     11.31 o 
  -2  14   3      109.03      122.33     12.38 o 
   0  14   3       27.31       30.05      4.51 o 
   2  14   3      252.36      254.10     16.42 o 
   4  14   3       62.49       52.04      6.73 o 
   6  14   3        0.30        8.05      4.97 o 
   8  14   3        2.11        3.82      4.75 o 
  -7  15   3        2.25       -3.15      7.40 o 
  -5  15   3       15.63       20.18      7.70 o 
  -3  15   3       85.17       85.61     10.93 o 
  -1  15   3       51.13       48.96      7.90 o 
   1  15   3       33.13       42.58      7.39 o 
   3  15   3       57.44       42.35      5.95 o 
   5  15   3        9.73       12.32      4.48 o 
   7  15   3       21.82       16.31      8.60 o 
  -6  16   3       14.11       11.77     10.68 o 
  -4  16   3        6.86        3.19      4.53 o 
  -2  16   3       46.59       43.09      8.38 o 
   0  16   3      203.35      208.41     19.40 o 
   2  16   3        7.93       13.89      5.31 o 
   4  16   3       12.44        8.40      4.96 o 
   6  16   3       47.88       56.01     12.68 o 
  -5  17   3        2.32       -6.17      6.17 o 
  -3  17   3        1.87        2.41      5.73 o 
  -1  17   3       12.23        8.07      5.46 o 
   1  17   3       44.49       54.16      9.78 o 
   3  17   3       35.82       39.59      8.39 o 
   5  17   3       18.60       15.42      7.25 o 
  -4  18   3        4.61        2.05      4.71 o 
  -2  18   3       20.34       28.44     13.70 o 
   0  18   3        8.67       11.97      5.87 o 
   2  18   3       12.98       21.82      6.81 o 
   4  18   3       12.20       23.95      8.96 o 
  -3  19   3        2.94       10.91      6.81 o 
  -1  19   3       10.14       21.18      9.82 o 
   1  19   3       12.80       11.74      6.58 o 
   3  19   3       25.92       32.33     11.00 o 
 -12   0   4        8.49       21.00     12.35 o 
 -10   0   4        1.73       -2.65      8.27 o 
  -8   0   4      297.42      298.84     31.95 o 
  -6   0   4      745.05      699.30     49.89 o 
  -4   0   4     1232.66     1157.87     63.43 o 
  -2   0   4      565.85      512.43     14.92 o 
   0   0   4     1472.01     1491.90     60.55 o 
   2   0   4      349.98      412.57     20.74 o 
   4   0   4      179.81      200.61     13.54 o 
   6   0   4      223.66      242.02     23.19 o 
   8   0   4       20.07       27.67      8.10 o 
  10   0   4        1.19        7.70      7.03 o 
  12   0   4        0.58        0.77      6.52 o 
 -11   1   4       18.16       23.43     13.50 o 
  -9   1   4       75.97       86.07     10.94 o 
  -7   1   4      469.65      475.57     27.52 o 
  -5   1   4       41.08       52.69      5.51 o 
  -3   1   4      811.44      894.52     32.87 o 
  -1   1   4       14.40       15.55      1.18 o 
   1   1   4     2882.73     3224.05     77.71 o 
   3   1   4      159.52      174.00      6.00 o 
   5   1   4      318.66      319.50     26.05 o 
   7   1   4      470.22      422.50     41.45 o 
   9   1   4       15.85       13.11      5.50 o 
  11   1   4        6.56        4.51      5.03 o 
 -12   2   4       17.94       25.51      8.97 o 
 -10   2   4        2.66       10.02      5.78 o 
  -8   2   4      103.80       99.55     10.91 o 
  -6   2   4      571.57      586.87     31.32 o 
  -4   2   4      748.27      846.20     35.74 o 
  -2   2   4      887.04      938.25     21.69 o 
   0   2   4      610.01      613.73     20.71 o 
   2   2   4      357.24      356.76     20.40 o 
   4   2   4       33.49       29.25      2.59 o 
   6   2   4       57.14       61.17      9.85 o 
   8   2   4      181.69      188.11     17.02 o 
  10   2   4       48.24       56.97      9.76 o 
  12   2   4        0.62        2.18      5.55 o 
 -11   3   4       51.07       72.69     13.07 o 
  -9   3   4       81.59       80.53      9.95 o 
  -7   3   4       10.77        6.31      3.35 o 
  -5   3   4      295.32      273.30     17.15 o 
  -3   3   4      928.26      938.93     31.98 o 
  -1   3   4      488.03      474.49     15.11 o 
   1   3   4     3209.00     3370.51     84.83 o 
   3   3   4     2083.86     2191.10     69.06 o 
   5   3   4       92.75      108.05      6.52 o 
   7   3   4      518.69      526.32     40.95 o 
   9   3   4       91.88       90.42     11.42 o 
  11   3   4        4.71       11.62      8.07 o 
 -12   4   4      107.27      101.92     18.60 o 
 -10   4   4       84.82       84.37     12.08 o 
  -8   4   4       31.12       38.40      6.43 o 
  -6   4   4      138.66      117.36     10.58 o 
  -4   4   4     2229.12     2307.33     65.22 o 
  -2   4   4       63.47       60.71      3.85 o 
   0   4   4      479.47      484.59     17.12 o 
   2   4   4      188.70      209.29      8.50 o 
   4   4   4      749.01      737.55     27.04 o 
   6   4   4       27.14       34.41      4.61 o 
   8   4   4      250.48      236.26     21.99 o 
  10   4   4      116.14      115.01     15.41 o 
 -11   5   4       50.00       62.62     12.42 o 
  -9   5   4        7.95        6.38      4.64 o 
  -7   5   4       28.54       30.67      4.28 o 
  -5   5   4      862.82      895.63     32.38 o 
  -3   5   4      584.96      654.07     22.73 o 
  -1   5   4      533.69      589.68     16.40 o 
   1   5   4     1518.52     1642.93     45.19 o 
   3   5   4     1794.96     1815.07     56.54 o 
   5   5   4       18.40       25.11      3.54 o 
   7   5   4      175.87      189.28     14.43 o 
   9   5   4      242.16      210.13     16.78 o 
  11   5   4        2.86        2.73      5.59 o 
 -10   6   4      109.81      125.53     15.79 o 
  -8   6   4       12.54       11.14      4.32 o 
  -6   6   4      514.45      507.91     19.99 o 
  -4   6   4      287.73      283.12     11.92 o 
  -2   6   4      414.15      420.73     16.18 o 
   0   6   4      954.31     1109.95     44.00 o 
   2   6   4     2151.37     2394.36     72.20 o 
   4   6   4      112.64       99.48      6.94 o 
   6   6   4      126.82      152.33     10.50 o 
   8   6   4      130.15      128.59     11.38 o 
  10   6   4       30.28       31.33      9.11 o 
 -11   7   4        9.95        7.42      5.93 o 
  -9   7   4       30.12       38.83      7.53 o 
  -7   7   4      130.93      134.13     10.35 o 
  -5   7   4      439.48      432.97     18.54 o 
  -3   7   4      381.08      430.18     22.65 o 
  -1   7   4       65.53       65.35      6.56 o 
   1   7   4      533.02      570.47     18.12 o 
   3   7   4       93.49       97.21      5.04 o 
   5   7   4      106.17      107.74      8.89 o 
   7   7   4        0.31        5.16      3.35 o 
   9   7   4       11.10       28.74      8.86 o 
  11   7   4       21.82       12.33      7.56 o 
 -10   8   4        7.23       31.85     16.96 o 
  -8   8   4        3.06        6.26      3.67 o 
  -6   8   4      173.46      168.72     13.45 o 
  -4   8   4      160.80      154.04      7.69 o 
  -2   8   4       70.27       61.13      4.43 o 
   0   8   4      323.84      315.07     18.78 o 
   2   8   4      417.89      402.05     16.60 o 
   4   8   4      299.93      289.56     12.85 o 
   6   8   4      270.46      278.89     20.45 o 
   8   8   4       16.75       15.71      7.35 o 
  10   8   4        4.85       -1.68      5.68 o 
 -11   9   4        3.77       -1.12      5.18 o 
  -9   9   4       25.18       15.81      6.86 o 
  -7   9   4        2.55        5.27      5.65 o 
  -5   9   4      286.27      297.15     14.75 o 
  -3   9   4       84.79       97.42      6.29 o 
  -1   9   4      176.37      201.78     10.49 o 
   1   9   4      211.06      189.24     16.77 o 
   3   9   4        2.47        1.07      1.47 o 
   5   9   4      252.76      230.44     12.34 o 
   7   9   4       24.04       23.35      7.87 o 
   9   9   4        5.12        4.10      4.13 o 
 -10  10   4        3.14        0.79      4.23 o 
  -8  10   4       35.79       33.44      6.47 o 
  -6  10   4       45.97       38.09      4.88 o 
  -4  10   4      383.05      376.58     17.37 o 
  -2  10   4       74.35       63.78      5.72 o 
   0  10   4      562.20      606.69     27.67 o 
   2  10   4      105.98      116.53      8.17 o 
   4  10   4      122.57      127.30      9.15 o 
   6  10   4        4.16       27.11      8.92 o 
   8  10   4       67.93       90.95     11.48 o 
  10  10   4        1.16       10.65      7.01 o 
  -9  11   4        3.41        0.79      3.79 o 
  -7  11   4       18.29       16.21      4.79 o 
  -5  11   4      197.71      180.22     11.41 o 
  -3  11   4      129.13      135.06      8.06 o 
  -1  11   4       68.38       58.00      5.67 o 
   1  11   4       99.67      103.73     11.38 o 
   3  11   4      783.39      811.47     45.26 o 
   5  11   4       40.19       46.11     10.08 o 
   7  11   4       17.48       17.35      5.23 o 
   9  11   4       19.32       25.93      8.89 o 
  -8  12   4        3.21        4.57      4.43 o 
  -6  12   4        0.13        5.39      2.93 o 
  -4  12   4      181.49      176.57     13.23 o 
  -2  12   4       99.24      108.90     13.17 o 
   0  12   4       12.70       17.53      3.74 o 
   2  12   4     1123.98     1185.46     57.36 o 
   4  12   4       33.15       38.84      5.40 o 
   6  12   4       28.54       49.10      8.57 o 
   8  12   4        1.33        6.32      4.91 o 
  -9  13   4       10.48       17.98     10.04 o 
  -7  13   4       16.62       12.20      8.14 o 
  -5  13   4       31.82       24.93      4.99 o 
  -3  13   4       19.56       22.34      5.36 o 
  -1  13   4       10.30       19.01      6.55 o 
   1  13   4       40.46       37.64      5.38 o 
   3  13   4      109.43      104.50      9.31 o 
   5  13   4       91.20      103.06     12.32 o 
   7  13   4        1.13       22.57     16.70 o 
   9  13   4       36.20       40.71     13.98 o 
  -8  14   4        0.46        4.36     14.94 o 
  -6  14   4       41.06       47.89      8.39 o 
  -4  14   4       39.01       30.71      7.77 o 
  -2  14   4        4.47        9.64      4.99 o 
   0  14   4      194.12      172.58     12.48 o 
   2  14   4       65.45       62.86      7.07 o 
   4  14   4      248.53      231.96     16.97 o 
   6  14   4        0.53        3.29      6.68 o 
   8  14   4        4.05       12.51      6.82 o 
  -7  15   4       14.39       21.60      9.19 o 
  -5  15   4       13.38       19.39     10.51 o 
  -3  15   4        1.17        0.20      3.66 o 
  -1  15   4      113.78      105.68     11.85 o 
   1  15   4        5.89        9.28      4.56 o 
   3  15   4       22.59       22.76      5.10 o 
   5  15   4       20.21       14.43      7.05 o 
   7  15   4       20.03       12.76      7.29 o 
  -6  16   4       16.29       27.16      9.96 o 
  -4  16   4        3.60       -2.17      4.81 o 
  -2  16   4       51.60       57.25      9.28 o 
   0  16   4      194.23      202.23     21.42 o 
   2  16   4       29.36       24.10      6.50 o 
   4  16   4        1.84        1.29      4.70 o 
   6  16   4        2.33        9.47      7.14 o 
  -5  17   4        4.40        5.05      5.43 o 
  -3  17   4        5.16       -5.59      5.59 o 
  -1  17   4        6.06       11.25      5.53 o 
   1  17   4        5.58        9.55      5.17 o 
   3  17   4       17.23       28.96      7.64 o 
   5  17   4       19.50       17.00      8.04 o 
  -4  18   4        4.53       14.47      7.78 o 
  -2  18   4       33.00       29.41     11.58 o 
   0  18   4        9.31       14.55      6.66 o 
   2  18   4       19.18       15.81      6.51 o 
   4  18   4       16.83       26.35     10.80 o 
  -1  19   4        5.87        4.11      5.31 o 
   1  19   4        6.90       23.59      9.23 o 
 -11   1   5       11.82       13.96      7.15 o 
  -9   1   5        7.57       11.35      5.06 o 
  -7   1   5      189.65      200.20     15.31 o 
  -5   1   5       29.14       26.26      3.95 o 
  -3   1   5      236.81      217.16     11.27 o 
  -1   1   5     2445.37     2493.15     66.75 o 
   1   1   5      198.01      222.46     16.25 o 
   3   1   5      194.51      210.51     14.61 o 
   5   1   5       44.65       42.96      5.25 o 
   7   1   5      399.11      429.56     31.09 o 
   9   1   5       46.12       54.40      9.37 o 
  11   1   5        6.47       -1.11      4.34 o 
 -12   2   5       42.26       28.08      9.80 o 
 -10   2   5       33.13       34.68      7.57 o 
  -8   2   5       16.75       14.77      5.06 o 
  -6   2   5       79.94       80.99      8.14 o 
  -4   2   5       84.88       81.15      6.01 o 
  -2   2   5       40.93       39.90      2.32 o 
   0   2   5      484.75      499.99     18.32 o 
   2   2   5      612.25      617.14     23.55 o 
   4   2   5      352.09      333.40     17.44 o 
   6   2   5      155.35      170.77     13.39 o 
   8   2   5      362.02      397.59     30.47 o 
  10   2   5       22.36       10.47      5.75 o 
 -11   3   5        2.41        2.05      4.60 o 
  -9   3   5       17.76       22.78      5.97 o 
  -7   3   5      125.23      122.20     10.75 o 
  -5   3   5      613.29      688.53     34.02 o 
  -3   3   5      286.66      264.75      8.16 o 
  -1   3   5      707.23      692.62     21.18 o 
   1   3   5     3529.31     3932.26    112.78 o 
   3   3   5     1285.66     1372.68     62.47 o 
   5   3   5      135.76      110.26      9.48 o 
   7   3   5      221.58      247.65     18.55 o 
   9   3   5       39.32       39.74      8.87 o 
  11   3   5       26.12       18.60      8.37 o 
 -10   4   5        4.89       17.69      9.91 o 
  -8   4   5      269.75      272.88     22.30 o 
  -6   4   5      103.89      110.28     10.09 o 
  -4   4   5       78.47       70.35      4.30 o 
  -2   4   5       78.73       77.88      4.31 o 
   0   4   5      324.02      372.30     12.76 o 
   2   4   5      866.76      827.69     23.40 o 
   4   4   5        0.73        2.41      1.92 o 
   6   4   5        3.23        4.23      2.73 o 
   8   4   5       22.06       28.17      6.61 o 
  10   4   5       24.34       33.76      8.97 o 
 -11   5   5       12.36       17.68      8.21 o 
  -9   5   5       41.56       40.74      9.43 o 
  -7   5   5      232.55      224.44     17.57 o 
  -5   5   5      197.43      173.62      9.43 o 
  -3   5   5      222.94      217.84      7.90 o 
  -1   5   5      308.93      311.94     10.33 o 
   1   5   5     1531.62     1627.35     54.84 o 
   3   5   5      306.47      337.27     16.17 o 
   5   5   5       90.45       82.80      6.30 o 
   7   5   5       31.85       36.63      6.26 o 
   9   5   5       95.38      118.49     15.12 o 
  11   5   5       21.63       30.19      9.34 o 
 -10   6   5        3.64        9.71      5.93 o 
  -8   6   5       17.17       19.29      5.50 o 
  -6   6   5      832.14      809.67     38.28 o 
  -4   6   5       27.17       26.77      2.72 o 
  -2   6   5      102.09      106.02      7.65 o 
   0   6   5       24.29       23.74      2.22 o 
   2   6   5      149.33      151.37      6.22 o 
   4   6   5       76.13       79.32      9.52 o 
   6   6   5       97.02       88.69      7.72 o 
   8   6   5       42.41       29.78      7.22 o 
  10   6   5        8.27        3.22      4.98 o 
 -11   7   5        4.08        2.82      5.87 o 
  -9   7   5       13.16       20.20      6.29 o 
  -7   7   5      172.17      163.79     15.17 o 
  -5   7   5      143.29      122.90      6.95 o 
  -3   7   5      318.25      302.04     14.45 o 
  -1   7   5      224.59      229.30     12.21 o 
   1   7   5      216.86      222.72      9.38 o 
   3   7   5      317.65      305.77     11.96 o 
   5   7   5      305.06      317.24     19.35 o 
   7   7   5      235.41      230.83     17.09 o 
   9   7   5        1.04       11.19      5.66 o 
  11   7   5        0.62       -0.55      7.02 o 
 -10   8   5        1.22        6.68      5.67 o 
  -8   8   5      102.41       91.64     11.81 o 
  -6   8   5      126.75      124.60      9.53 o 
  -4   8   5      220.70      211.39     10.02 o 
  -2   8   5      261.11      240.96     10.33 o 
   0   8   5      222.06      234.05      9.95 o 
   2   8   5        9.40       13.98      2.27 o 
   4   8   5       92.19       95.00      6.93 o 
   6   8   5      585.89      602.91     38.91 o 
   8   8   5        2.82       15.61      5.23 o 
  10   8   5        1.08       -7.39      8.18 o 
  -9   9   5       31.14       32.52      8.32 o 
  -7   9   5      329.08      283.91     19.30 o 
  -5   9   5       22.23       20.32      3.61 o 
  -3   9   5      163.72      171.42      9.21 o 
  -1   9   5      488.96      439.77     34.42 o 
   1   9   5      315.84      326.34     26.86 o 
   3   9   5       43.70       42.04      4.48 o 
   5   9   5       48.71       49.12      6.12 o 
   7   9   5       16.84       17.48      5.72 o 
   9   9   5        3.50       -0.66      4.92 o 
 -10  10   5        0.71        1.88      4.44 o 
  -8  10   5       22.68       30.88      7.52 o 
  -6  10   5       12.99        5.65      3.44 o 
  -4  10   5       25.58       28.75      3.93 o 
  -2  10   5      289.13      278.40     43.99 o 
   0  10   5       41.87       52.11      7.65 o 
   2  10   5      104.79       83.28     11.42 o 
   4  10   5      195.72      185.71     14.08 o 
   6  10   5        4.04       13.26      6.87 o 
   8  10   5       54.88       44.02      9.07 o 
  10  10   5       15.07       15.41     10.99 o 
  -9  11   5        3.35        5.14      5.64 o 
  -7  11   5       18.06        7.51      4.14 o 
  -5  11   5      158.09      141.81     10.12 o 
  -3  11   5       20.56       19.50      3.60 o 
  -1  11   5       75.51       71.28      7.06 o 
   1  11   5      488.38      448.04     25.95 o 
   3  11   5       28.75       33.01      5.24 o 
   5  11   5       63.20       50.95      7.59 o 
   7  11   5       38.69       42.06      8.38 o 
   9  11   5       15.39       14.79      7.45 o 
  -8  12   5       13.04       18.47      7.37 o 
  -6  12   5       13.40        8.78      4.09 o 
  -4  12   5       61.99       66.82      9.92 o 
  -2  12   5       35.55       61.39     10.14 o 
   0  12   5       29.17       31.37      4.85 o 
   2  12   5      126.27      115.23      9.35 o 
   4  12   5       43.67       45.77      7.61 o 
   6  12   5       10.38       14.12      5.20 o 
   8  12   5        5.53        9.42      5.53 o 
  -7  13   5        8.21       13.74      8.85 o 
  -5  13   5       68.90       72.28      8.69 o 
  -3  13   5       31.54       44.02      6.60 o 
  -1  13   5       53.10       57.72      9.13 o 
   1  13   5      122.98      137.56     11.44 o 
   3  13   5      103.51       89.92     11.38 o 
   5  13   5        5.37       10.65      6.67 o 
   7  13   5        5.05        1.05      4.22 o 
  -8  14   5        5.15        4.90     10.62 o 
  -6  14   5        0.41        4.44      5.63 o 
  -4  14   5        7.78       15.09      5.89 o 
  -2  14   5        3.35       -1.79      3.29 o 
   0  14   5       30.80       34.00      5.71 o 
   2  14   5       78.68       78.84      8.49 o 
   4  14   5        1.05        4.64      3.99 o 
   6  14   5        2.10        2.39      4.73 o 
  -7  15   5       25.39       19.49     13.26 o 
  -5  15   5        3.68        7.23      5.25 o 
  -3  15   5       10.53       17.58      6.53 o 
  -1  15   5       22.10       44.12      8.55 o 
   1  15   5       52.58       52.16      7.07 o 
   3  15   5       24.64       30.06      5.85 o 
   5  15   5       16.22       22.31      7.08 o 
   7  15   5        1.86        2.80      6.24 o 
  -6  16   5        1.84        7.94      8.33 o 
  -4  16   5       12.90       27.84     13.53 o 
  -2  16   5        0.65       -5.59      5.59 o 
   0  16   5       30.27       40.39      8.56 o 
   2  16   5        0.00        0.02      3.81 o 
   4  16   5       11.70        8.58      6.57 o 
   6  16   5       44.93       57.30     14.06 o 
  -5  17   5       39.73       38.00     11.94 o 
  -3  17   5       15.65       21.95      8.22 o 
  -1  17   5       34.63       32.89      8.82 o 
   1  17   5        2.54        6.03      5.27 o 
   3  17   5        1.78       -4.82      5.60 o 
   5  17   5        5.82       13.43      7.87 o 
  -2  18   5       13.78       25.31      9.45 o 
   0  18   5       42.65       33.54      8.58 o 
   2  18   5        3.74        8.11      6.35 o 
 -10   0   6       21.72       22.40     12.78 o 
  -8   0   6      126.79      118.75     18.21 o 
  -6   0   6       93.33      115.49     23.36 o 
  -4   0   6       43.25       47.16      7.49 o 
  -2   0   6      410.66      403.43     57.14 o 
   0   0   6       55.20       56.22      6.62 o 
   2   0   6      186.74      188.97     11.24 o 
   4   0   6      670.55      701.02     49.52 o 
   6   0   6     2342.83     2517.94    208.18 o 
   8   0   6      163.40      162.38     24.30 o 
  10   0   6       11.01       13.15     26.43 o 
 -11   1   6        2.95        6.81      6.08 o 
  -9   1   6       25.53       30.77      9.49 o 
  -7   1   6       39.32       50.51      7.21 o 
  -5   1   6       72.81       80.65      7.76 o 
  -3   1   6      436.05      421.02     39.36 o 
  -1   1   6     1976.46     2111.30     61.91 o 
   1   1   6      259.70      280.48     10.32 o 
   3   1   6       54.58       47.85      4.51 o 
   5   1   6      490.89      450.08     25.39 o 
   7   1   6      180.15      187.06     17.43 o 
   9   1   6       11.92       26.46      7.03 o 
  11   1   6       24.63       25.71      8.16 o 
 -10   2   6        3.48        5.36      4.81 o 
  -8   2   6       39.98       50.49      8.62 o 
  -6   2   6      177.52      189.95     14.04 o 
  -4   2   6       30.05       34.52      4.36 o 
  -2   2   6       83.35       89.70      4.04 o 
   0   2   6      107.71      115.91      6.11 o 
   2   2   6      375.49      348.84     26.45 o 
   4   2   6      283.71      257.82     28.17 o 
   6   2   6      366.72      423.60     28.15 o 
   8   2   6      134.54      140.15     15.33 o 
  10   2   6        3.73        2.69      4.59 o 
 -11   3   6       19.54       19.18      8.39 o 
  -9   3   6        1.00       -0.98      3.48 o 
  -7   3   6       64.17       63.94      8.35 o 
  -5   3   6       74.61       79.82      7.60 o 
  -3   3   6      188.84      167.41     10.18 o 
  -1   3   6       38.02       43.11      2.86 o 
   1   3   6       83.70       86.57      5.54 o 
   3   3   6        4.85        6.83      2.41 o 
   5   3   6       25.77       24.05      3.25 o 
   7   3   6      294.22      317.82     24.06 o 
   9   3   6        3.83       -2.38      4.28 o 
  11   3   6        5.36        5.62      6.14 o 
 -10   4   6        5.66        6.09      5.50 o 
  -8   4   6       26.48       32.38      6.48 o 
  -6   4   6       46.42       47.05      6.43 o 
  -4   4   6       35.67       33.03      5.84 o 
  -2   4   6       93.93       97.86      5.46 o 
   0   4   6       94.49       92.21      5.15 o 
   2   4   6       85.94       70.39      3.63 o 
   4   4   6       37.32       29.10      3.63 o 
   6   4   6       41.02       44.43      5.21 o 
   8   4   6       76.04       88.26     13.20 o 
  10   4   6        5.87       22.04      7.73 o 
 -11   5   6        1.97        7.86      6.70 o 
  -9   5   6        5.47        5.19      4.57 o 
  -7   5   6      147.84      162.50     14.57 o 
  -5   5   6      154.08      138.12     15.86 o 
  -3   5   6       19.70       22.23      3.45 o 
  -1   5   6      148.37      140.83      6.32 o 
   1   5   6      496.16      521.87     19.21 o 
   3   5   6      118.65      120.26      9.16 o 
   5   5   6       62.58       67.25      8.03 o 
   7   5   6       77.81       95.14     11.69 o 
   9   5   6       21.39       30.16      8.27 o 
  11   5   6        3.43      -10.29     14.03 o 
 -10   6   6        1.98       13.92      6.99 o 
  -8   6   6       60.23       43.52      7.91 o 
  -6   6   6      294.84      286.35     21.04 o 
  -4   6   6       22.90       22.60      3.40 o 
  -2   6   6      485.19      489.83     18.71 o 
   0   6   6        5.70       11.75      2.89 o 
   2   6   6       22.48       20.41      2.88 o 
   4   6   6      335.72      326.94     16.36 o 
   6   6   6       99.55       91.28      9.64 o 
   8   6   6       23.06       36.73      8.58 o 
  10   6   6        1.23       -1.06      4.72 o 
  -9   7   6       16.76       10.95      7.38 o 
  -7   7   6       55.14       61.08      8.84 o 
  -5   7   6      213.15      211.75     20.74 o 
  -3   7   6       28.35       33.09      3.52 o 
  -1   7   6     1318.36     1414.38     52.27 o 
   1   7   6      191.92      180.87      8.07 o 
   3   7   6      325.62      320.87     15.64 o 
   5   7   6      162.87      160.65     13.21 o 
   7   7   6       89.27       80.22      8.49 o 
   9   7   6        6.08        4.62      5.67 o 
 -10   8   6        5.13        6.66      5.91 o 
  -8   8   6      152.92      156.37     17.14 o 
  -6   8   6        3.42        8.72      5.71 o 
  -4   8   6      295.05      265.05     18.37 o 
  -2   8   6      361.83      337.09     17.85 o 
   0   8   6      855.84      863.40     33.28 o 
   2   8   6       50.88       54.28      4.31 o 
   4   8   6       39.10       45.86      4.85 o 
   6   8   6       51.38       51.75      6.94 o 
   8   8   6       21.99       38.29      8.29 o 
  10   8   6        1.11       -1.93      5.93 o 
  -9   9   6       25.33       35.99      8.17 o 
  -7   9   6       13.33       22.18      6.71 o 
  -5   9   6       26.88       25.19      3.90 o 
  -3   9   6      116.49      109.33      9.48 o 
  -1   9   6      454.84      412.74     23.33 o 
   1   9   6      357.67      366.08     21.72 o 
   3   9   6       72.29       60.79      5.16 o 
   5   9   6      467.95      411.30     27.63 o 
   7   9   6        8.42        5.10      3.59 o 
   9   9   6        1.97       -3.92      7.09 o 
  -8  10   6       23.33       23.11      7.64 o 
  -6  10   6       12.38       15.58      6.04 o 
  -4  10   6       98.51       93.88      8.14 o 
  -2  10   6      123.38      104.46      9.07 o 
   0  10   6      691.74      736.36     36.75 o 
   2  10   6       99.29      110.48      9.02 o 
   4  10   6       81.14       64.03      7.70 o 
   6  10   6       14.45        9.92      4.79 o 
   8  10   6        3.98        5.20      5.47 o 
  -9  11   6       37.09       37.55     10.27 o 
  -7  11   6       26.10       37.01      8.32 o 
  -5  11   6       36.12       30.83      4.84 o 
  -3  11   6       27.96       26.86      4.41 o 
  -1  11   6        6.41       13.69      3.85 o 
   1  11   6      389.48      398.95     23.73 o 
   3  11   6        3.51        7.81      3.64 o 
   5  11   6       23.06       30.21      6.79 o 
   7  11   6       17.19       10.89      5.54 o 
   9  11   6        7.69       13.36     10.41 o 
  -8  12   6        4.85       15.40     16.15 o 
  -6  12   6       27.03       17.39      6.06 o 
  -4  12   6        1.78       13.57      7.33 o 
  -2  12   6       75.09       92.98     10.43 o 
   0  12   6      150.30      134.62     11.02 o 
   2  12   6       34.45       27.16      7.13 o 
   4  12   6       14.78       12.58     10.16 o 
   6  12   6       31.89       32.98      7.49 o 
   8  12   6       13.72       10.44     12.57 o 
  -7  13   6        8.91       25.17     11.11 o 
  -5  13   6        2.78       -1.00      4.00 o 
  -3  13   6        0.99        5.56      3.85 o 
  -1  13   6       26.46       17.61      4.77 o 
   1  13   6       20.76       24.17      6.15 o 
   3  13   6       20.81       21.45      5.69 o 
   5  13   6        1.11       -0.59      3.38 o 
   7  13   6        0.54        9.56      5.74 o 
  -6  14   6        1.94        5.10      7.10 o 
  -4  14   6        2.83        3.73      4.22 o 
  -2  14   6       14.39       24.71      5.52 o 
   0  14   6       41.29       50.62      7.45 o 
   2  14   6        6.37        8.33      4.13 o 
   4  14   6       16.79       23.11      6.60 o 
   6  14   6        3.97        5.32      4.93 o 
  -5  15   6       11.20       19.37     11.41 o 
  -3  15   6        9.52       11.09      6.97 o 
  -1  15   6       67.51       72.97     10.75 o 
   1  15   6       12.94       11.73      6.40 o 
   3  15   6       12.95       13.25      5.90 o 
   5  15   6        1.88        5.43      4.76 o 
  -4  16   6        4.40       -0.05      4.35 o 
  -2  16   6       41.41       55.21     10.04 o 
   0  16   6       39.97       80.47     18.65 o 
   2  16   6       13.02        6.20      5.39 o 
   4  16   6        0.74        7.84      9.06 o 
  -3  17   6       20.75       14.03      6.90 o 
  -1  17   6       59.31       69.59     13.20 o 
   1  17   6       18.57       25.31      9.14 o 
   3  17   6        3.22        5.57      6.08 o 
   0  18   6       17.28       17.28      8.10 o 
 -11   1   7        0.59        3.92      5.26 o 
  -9   1   7       49.27       39.45      8.36 o 
  -7   1   7       33.44       42.80      7.29 o 
  -5   1   7       14.88       25.92      5.13 o 
  -3   1   7      503.68      434.52     43.39 o 
  -1   1   7      334.80      409.70     14.32 o 
   1   1   7      103.82      110.02      5.90 o 
   3   1   7       70.20       59.30      6.30 o 
   5   1   7      644.35      687.74     42.09 o 
   7   1   7       50.77       65.79      9.96 o 
   9   1   7       27.94       44.39      9.94 o 
 -10   2   7        8.10        8.16      5.55 o 
  -8   2   7       83.40       90.40     11.37 o 
  -6   2   7       23.93       19.08      5.35 o 
  -4   2   7       90.10       90.89      8.05 o 
  -2   2   7       23.38       23.90      3.29 o 
   0   2   7      106.08      127.68      7.45 o 
   2   2   7       53.21       52.99      3.91 o 
   4   2   7      471.12      401.43     45.45 o 
   6   2   7       96.83      114.01     13.86 o 
   8   2   7       45.45       55.00     10.47 o 
  10   2   7        9.23        7.46      6.18 o 
 -11   3   7        0.28       -0.21      4.23 o 
  -9   3   7       13.76       21.05      6.74 o 
  -7   3   7       85.77       86.06     10.15 o 
  -5   3   7      101.41      102.43      9.43 o 
  -3   3   7      468.25      450.00     39.80 o 
  -1   3   7      132.95      136.32      6.34 o 
   1   3   7       17.35       15.84      2.25 o 
   3   3   7      859.23      824.13     37.14 o 
   5   3   7      151.05      165.35     13.86 o 
   7   3   7        0.74       12.45      4.97 o 
   9   3   7       30.76       34.87      8.91 o 
 -10   4   7       12.36       15.89      6.74 o 
  -8   4   7       15.11       13.23      5.97 o 
  -6   4   7      154.98      172.58     15.01 o 
  -4   4   7       17.52       29.67      6.59 o 
  -2   4   7       15.49       21.43      4.25 o 
   0   4   7       85.66       92.71      5.89 o 
   2   4   7      175.83      172.62      7.97 o 
   4   4   7       97.44       91.90     11.51 o 
   6   4   7       21.41       21.63      5.78 o 
   8   4   7       30.16       30.79      7.76 o 
  10   4   7       23.29       44.72     12.20 o 
  -9   5   7        1.71        4.79      5.99 o 
  -7   5   7       61.03       66.23      9.76 o 
  -5   5   7       65.73       71.40      8.56 o 
  -3   5   7      217.18      195.81     16.44 o 
  -1   5   7      507.69      487.33     18.70 o 
   1   5   7       55.67       56.15      4.47 o 
   3   5   7      265.93      268.89     14.30 o 
   5   5   7      195.25      178.98     18.10 o 
   7   5   7       89.54       90.57     11.40 o 
   9   5   7       48.67       53.91     11.80 o 
 -10   6   7        9.99        6.12      5.75 o 
  -8   6   7       27.15       23.97      7.47 o 
  -6   6   7        0.77        4.02      3.66 o 
  -4   6   7        4.69        2.79      2.35 o 
  -2   6   7      450.53      480.93     20.81 o 
   0   6   7      135.79      135.89      6.99 o 
   2   6   7       61.28       60.13      4.52 o 
   4   6   7      282.91      236.12     21.47 o 
   6   6   7       80.92       94.90     13.80 o 
   8   6   7       14.13       18.15      7.72 o 
  10   6   7        8.91        8.86      7.08 o 
  -9   7   7        6.26        2.10      4.51 o 
  -7   7   7       36.77       22.26      6.03 o 
  -5   7   7       97.74      101.80     11.56 o 
  -3   7   7      855.86      803.43     64.55 o 
  -1   7   7      197.64      189.54     10.23 o 
   1   7   7       51.22       55.77      8.28 o 
   3   7   7       24.21       17.02      4.98 o 
   5   7   7      149.78      124.82     13.75 o 
   7   7   7       61.74       75.38     11.75 o 
   9   7   7       12.09        4.36      5.61 o 
 -10   8   7       34.81       22.12      9.07 o 
  -8   8   7       50.89       69.31     10.84 o 
  -6   8   7       11.55       17.87     12.13 o 
  -4   8   7       62.71       71.66      7.56 o 
  -2   8   7      675.23      621.11     27.06 o 
   0   8   7       19.76       19.35      3.34 o 
   2   8   7        8.11        9.25      2.45 o 
   4   8   7       78.69       60.07      6.23 o 
   6   8   7       21.94       23.94      5.23 o 
   8   8   7        5.88       11.98      9.23 o 
  -9   9   7       76.69       79.01     14.07 o 
  -7   9   7       29.05       34.63      9.63 o 
  -5   9   7       39.14       34.42      5.77 o 
  -3   9   7      155.40      147.69      9.97 o 
  -1   9   7      255.85      245.96     15.67 o 
   1   9   7       11.22       16.32      3.76 o 
   3   9   7        0.23        1.12      2.30 o 
   5   9   7       25.08       20.44      5.70 o 
   7   9   7       44.94       39.62     10.79 o 
   9   9   7        1.95        9.26     10.37 o 
  -8  10   7        3.09       15.34      8.27 o 
  -6  10   7       11.16        4.01      4.17 o 
  -4  10   7       20.78       21.18      3.79 o 
  -2  10   7      110.05       92.40      9.77 o 
   0  10   7      268.66      268.50     17.20 o 
   2  10   7       78.84       74.99      7.67 o 
   4  10   7        3.28        7.51      5.03 o 
   6  10   7       12.83        7.19      4.85 o 
   8  10   7       10.27       18.99      9.98 o 
  -7  11   7       18.61       10.73      6.80 o 
  -5  11   7        4.00        4.20      3.24 o 
  -3  11   7        5.01        4.69      4.12 o 
  -1  11   7       50.57       47.72      6.61 o 
   1  11   7       12.42       14.95      4.34 o 
   3  11   7       66.81       58.21      8.36 o 
   5  11   7        2.58       -0.86      4.44 o 
   7  11   7        5.94        7.41      6.34 o 
  -8  12   7        2.06        6.60      7.11 o 
  -6  12   7        0.28        0.85      6.49 o 
  -4  12   7       41.78       39.17      6.47 o 
  -2  12   7        2.48        4.65      5.78 o 
   0  12   7       40.71       50.79      7.01 o 
   2  12   7       62.28       47.27      7.70 o 
   4  12   7        0.95        5.37     10.19 o 
   6  12   7        2.54        0.87      3.70 o 
  -7  13   7       19.52       29.62     11.29 o 
  -5  13   7        0.49       -0.49      4.98 o 
  -3  13   7       12.38       13.77      4.83 o 
  -1  13   7       11.54       12.67      4.34 o 
   1  13   7        6.26        2.95      3.33 o 
   3  13   7       13.56       16.83      5.88 o 
   5  13   7       16.13        9.54      6.51 o 
   7  13   7        1.98        0.27      4.81 o 
  -6  14   7        8.02        0.60     10.18 o 
  -4  14   7        3.12        1.26      3.86 o 
  -2  14   7        0.41       16.79     10.76 o 
   0  14   7       31.51       28.20      5.85 o 
   2  14   7        1.01        2.34      3.47 o 
   4  14   7        9.26       10.90      6.39 o 
   6  14   7        6.48        7.13      5.80 o 
  -5  15   7        4.63       17.37     10.59 o 
  -3  15   7       11.85       21.05      7.35 o 
  -1  15   7        5.19        2.88      4.50 o 
   1  15   7        3.78        8.15      5.23 o 
   3  15   7        1.98        8.75      5.14 o 
   5  15   7       21.12       16.44      7.57 o 
  -4  16   7       12.67       11.49     14.14 o 
  -2  16   7       28.47       19.78      8.13 o 
   0  16   7       23.25       18.62      7.55 o 
   2  16   7        8.82        3.51      5.54 o 
   4  16   7       17.33       14.68     12.57 o 
  -1  17   7       21.96       27.54      9.22 o 
   1  17   7       11.51        5.33      6.16 o 
 -10   0   8       24.65       35.28     12.62 o 
  -8   0   8       31.99       36.77     12.41 o 
  -6   0   8       23.35       28.25      9.18 o 
  -4   0   8       78.13       84.06     13.11 o 
  -2   0   8      287.24      298.45     19.99 o 
   0   0   8       94.08       91.68      7.91 o 
   2   0   8      227.56      225.73     28.99 o 
   4   0   8      577.65      563.55     47.38 o 
   6   0   8       42.45       37.38     10.90 o 
   8   0   8        7.84       14.97     10.21 o 
  10   0   8       15.71       15.92     10.74 o 
  -9   1   8        0.83        1.46      4.26 o 
  -7   1   8        1.56        2.94      4.56 o 
  -5   1   8       17.38       23.42      5.43 o 
  -3   1   8        4.28        5.49      4.79 o 
  -1   1   8       33.72       34.88      3.32 o 
   1   1   8       68.59       72.69      6.04 o 
   3   1   8      814.78      832.33     53.85 o 
   5   1   8      221.32      260.43     19.96 o 
   7   1   8       24.96       21.62      6.53 o 
   9   1   8       19.10       42.30      9.92 o 
 -10   2   8       24.48       16.91      7.43 o 
  -8   2   8       16.57       20.66      6.32 o 
  -6   2   8       62.78       76.29      9.70 o 
  -4   2   8       55.01       60.26      8.18 o 
  -2   2   8       95.55       88.39      6.12 o 
   0   2   8       34.40       36.53      3.40 o 
   2   2   8      175.25      151.86     14.49 o 
   4   2   8      357.01      396.27     25.51 o 
   6   2   8       53.39       71.24      9.80 o 
   8   2   8        2.73        8.53      5.77 o 
  10   2   8        5.21       11.23      6.85 o 
  -9   3   8        1.41        3.23      4.41 o 
  -7   3   8        3.13        5.36      4.37 o 
  -5   3   8       38.84       35.02      6.29 o 
  -3   3   8      117.15      118.28     11.06 o 
  -1   3   8       14.84       17.62      3.13 o 
   1   3   8      137.29      140.07      7.94 o 
   3   3   8      496.43      478.14     24.44 o 
   5   3   8       26.07       29.13      5.66 o 
   7   3   8       10.44        6.59      5.49 o 
   9   3   8       16.92       21.91      8.71 o 
 -10   4   8        2.56        0.04      4.51 o 
  -8   4   8        7.52       16.82      6.08 o 
  -6   4   8       27.71       24.70      6.15 o 
  -4   4   8      235.81      258.73     20.18 o 
  -2   4   8       53.99       52.52      4.93 o 
   0   4   8       74.25       78.16      6.27 o 
   2   4   8      606.38      603.07     29.47 o 
   4   4   8      117.55      103.36     12.20 o 
   6   4   8       43.79       48.90      8.12 o 
   8   4   8        1.25       10.69      6.78 o 
  -9   5   8        0.90       -0.02      4.29 o 
  -7   5   8        8.81       14.71      5.69 o 
  -5   5   8      327.52      374.40     28.18 o 
  -3   5   8      286.71      263.04     17.18 o 
  -1   5   8      122.58      111.49      7.52 o 
   1   5   8      222.52      199.61     11.48 o 
   3   5   8      135.97      133.98     10.55 o 
   5   5   8       26.44       36.08      7.64 o 
   7   5   8       13.87       20.80      7.07 o 
   9   5   8       12.14        9.27      7.08 o 
  -8   6   8        2.09        4.37      4.44 o 
  -6   6   8       21.10       22.18      6.08 o 
  -4   6   8      235.25      199.93     23.09 o 
  -2   6   8       92.65       90.25      6.29 o 
   0   6   8       66.70       65.74      6.02 o 
   2   6   8       73.17       81.44      7.45 o 
   4   6   8       51.02       47.65     10.24 o 
   6   6   8       70.60       66.51     11.39 o 
   8   6   8       21.31       37.41      9.63 o 
  -9   7   8       34.48       43.99     10.98 o 
  -7   7   8       10.94        6.94      4.62 o 
  -5   7   8       31.83       30.51      8.19 o 
  -3   7   8      335.71      350.22     20.73 o 
  -1   7   8      172.82      166.15     10.01 o 
   1   7   8       14.66       12.36      3.47 o 
   3   7   8      120.33      111.05      8.83 o 
   5   7   8       57.60       51.76      6.85 o 
   7   7   8       12.16       14.70      7.06 o 
   9   7   8       11.19        6.36      7.81 o 
  -8   8   8       11.75       12.40      7.06 o 
  -6   8   8       31.04       35.22      7.76 o 
  -4   8   8       33.32       35.50      5.47 o 
  -2   8   8      174.50      165.72     10.47 o 
   0   8   8        4.33        9.05      3.38 o 
   2   8   8       16.47       20.12      5.02 o 
   4   8   8       53.34       30.55      9.54 o 
   6   8   8       20.99       24.82      6.53 o 
   8   8   8        4.94        2.81      7.62 o 
  -7   9   8       41.74       46.56     10.61 o 
  -5   9   8        1.60        4.57      4.00 o 
  -3   9   8       92.88       82.24      7.10 o 
  -1   9   8       11.91       11.33      3.45 o 
   1   9   8       16.89       21.79      8.12 o 
   3   9   8       13.24       15.36      4.05 o 
   5   9   8       32.67       24.16      7.79 o 
   7   9   8       20.99       23.43     10.04 o 
  -8  10   8        0.11        4.86     11.93 o 
  -6  10   8       12.30        8.17      5.07 o 
  -4  10   8       23.55       19.82      4.80 o 
  -2  10   8       37.70       40.30      5.42 o 
   0  10   8       41.07       44.86      6.60 o 
   2  10   8        2.83       -0.86      3.15 o 
   4  10   8       33.00       28.93     10.40 o 
   6  10   8       38.45       46.84     11.82 o 
   8  10   8       15.97       27.19     12.52 o 
  -7  11   8        6.98       -4.39      5.74 o 
  -5  11   8       18.21       22.31      7.84 o 
  -3  11   8       35.17       36.05      6.68 o 
  -1  11   8       43.51       47.48      6.57 o 
   1  11   8       18.77       22.98      5.90 o 
   3  11   8       42.40       36.47      7.42 o 
   5  11   8        6.72        3.07      4.44 o 
   7  11   8       15.09        8.13      7.24 o 
  -6  12   8        0.14        9.35      6.18 o 
  -4  12   8       62.38       55.42      9.30 o 
  -2  12   8       55.29       52.70      7.51 o 
   0  12   8        1.68        3.23      3.25 o 
   2  12   8       19.98       37.09      7.87 o 
   4  12   8        7.13       -0.50      3.37 o 
   6  12   8       17.53       23.74      9.73 o 
  -5  13   8        3.56       -2.85      6.98 o 
  -3  13   8       24.04       33.44      8.50 o 
  -1  13   8       14.31       21.37      6.01 o 
   1  13   8       31.42       18.26      6.12 o 
   3  13   8       31.92       41.14      9.57 o 
   5  13   8        1.01        3.35      5.83 o 
  -4  14   8       28.66       17.01     10.30 o 
  -2  14   8       30.92       42.75      8.51 o 
   0  14   8        5.27        3.70      3.93 o 
   2  14   8        6.18        5.54      4.64 o 
   4  14   8       13.90       28.92      8.77 o 
  -3  15   8       26.77       41.07     10.84 o 
  -1  15   8       12.18       13.50      6.83 o 
   1  15   8        1.77        9.01      5.79 o 
   3  15   8       15.01       15.77      6.95 o 
  -2  16   8       15.20       22.24     13.43 o 
   0  16   8        1.42        4.03      5.72 o 
   2  16   8        6.70        3.28      6.98 o 
  -9   1   9        3.30        4.54      5.52 o 
  -7   1   9       37.06       47.26     10.02 o 
  -5   1   9       88.52       75.18     10.16 o 
  -3   1   9      155.91      155.98     14.07 o 
  -1   1   9       76.45       79.47      5.64 o 
   1   1   9      229.53      221.65     13.99 o 
   3   1   9       16.19       17.61      4.74 o 
   5   1   9       20.78       32.05      7.40 o 
   7   1   9       12.55        7.34      5.21 o 
   9   1   9        2.19        6.13      6.52 o 
  -8   2   9        0.42        1.18      4.06 o 
  -6   2   9       39.12       44.05      8.23 o 
  -4   2   9       42.80       48.85      7.88 o 
  -2   2   9       68.22       61.42      5.32 o 
   0   2   9      227.62      252.00     14.12 o 
   2   2   9      238.08      205.88     14.26 o 
   4   2   9       26.29       29.34      5.97 o 
   6   2   9        3.03        3.82      4.16 o 
   8   2   9       14.05       18.82      8.96 o 
  -9   3   9        0.67        0.45      4.12 o 
  -7   3   9       42.41       39.18      8.40 o 
  -5   3   9      395.05      475.07     37.81 o 
  -3   3   9       30.21       29.10      4.81 o 
  -1   3   9      154.82      156.16      9.08 o 
   1   3   9      200.22      217.61     11.97 o 
   3   3   9      129.06      117.09     13.03 o 
   5   3   9        5.92        3.75      3.91 o 
   7   3   9        4.15       25.93      8.29 o 
   9   3   9       17.59       21.43     10.94 o 
  -8   4   9        4.20       12.25      6.61 o 
  -6   4   9      133.57      148.92     16.48 o 
  -4   4   9       50.02       56.78      8.41 o 
  -2   4   9        9.47       13.70      2.84 o 
   0   4   9       94.17      100.00      7.85 o 
   2   4   9       32.12       40.68      5.73 o 
   4   4   9       47.19       57.93      8.69 o 
   6   4   9       19.67       15.30      5.96 o 
   8   4   9      114.04      147.19     20.56 o 
  -9   5   9        5.61        6.59      5.71 o 
  -7   5   9       23.80       17.53      7.53 o 
  -5   5   9       19.24       21.07      6.45 o 
  -3   5   9      230.99      224.27     20.80 o 
  -1   5   9       31.99       42.38      4.81 o 
   1   5   9      316.20      330.74     21.80 o 
   3   5   9       65.77       51.34      6.85 o 
   5   5   9        1.22       -2.11      3.71 o 
   7   5   9        0.79        7.62      5.69 o 
  -8   6   9        9.87        6.05      5.26 o 
  -6   6   9       17.71        9.92      6.06 o 
  -4   6   9      266.02      299.46     25.03 o 
  -2   6   9       56.77       58.54      5.64 o 
   0   6   9       58.63       64.37      6.90 o 
   2   6   9       11.21       14.27      4.36 o 
   4   6   9       15.37        9.94      3.86 o 
   6   6   9       10.95       39.28      9.22 o 
   8   6   9       25.55       13.67      7.54 o 
  -7   7   9       11.19       10.98      5.96 o 
  -5   7   9       21.97       26.20      7.44 o 
  -3   7   9       25.27       20.83      5.56 o 
  -1   7   9      199.10      192.38     12.37 o 
   1   7   9       25.53       22.96      4.58 o 
   3   7   9        8.49        3.97      3.58 o 
   5   7   9       34.85       28.62      7.36 o 
   7   7   9        0.36       -0.57      6.31 o 
  -8   8   9        3.71        9.37      6.06 o 
  -6   8   9        2.84       -1.76      4.08 o 
  -4   8   9       10.23       18.21      5.73 o 
  -2   8   9      119.53      109.92     10.63 o 
   0   8   9       41.53       30.05      5.85 o 
   2   8   9       20.63       18.10      4.18 o 
   4   8   9       22.05       25.89      5.23 o 
   6   8   9       40.87       59.83     12.43 o 
   8   8   9       10.79       27.08     20.13 o 
  -7   9   9        1.27        4.93      4.79 o 
  -5   9   9       22.29       27.90      7.63 o 
  -3   9   9       22.35       24.70      5.38 o 
  -1   9   9       14.55       12.02      3.85 o 
   1   9   9       29.10       29.07      6.58 o 
   3   9   9       59.86       50.29      8.58 o 
   5   9   9       53.98       72.66     13.67 o 
   7   9   9        8.25       24.97     14.06 o 
  -6  10   9       16.78       14.60      7.05 o 
  -4  10   9       67.51       58.36      9.68 o 
  -2  10   9        9.47        4.01      3.74 o 
   0  10   9        8.81       19.05      4.73 o 
   2  10   9        0.47        5.57      4.33 o 
   4  10   9       26.22       28.67      7.66 o 
   6  10   9        6.74       10.50     17.69 o 
  -5  11   9       20.29       18.88      8.05 o 
  -3  11   9       24.32       22.17      6.57 o 
  -1  11   9        6.35        6.37      3.80 o 
   1  11   9       10.41        7.16      4.95 o 
   3  11   9        5.50        3.11      4.21 o 
   5  11   9        2.46       -4.85      7.59 o 
  -6  12   9        6.71       -1.30      5.84 o 
  -4  12   9        2.30       17.46      8.39 o 
  -2  12   9       25.31       29.19      6.63 o 
   0  12   9        1.28        7.87      8.37 o 
   2  12   9       14.49       11.74      5.55 o 
   4  12   9        0.21        2.19      4.33 o 
  -5  13   9       24.59       31.07     35.16 o 
  -3  13   9       17.62       17.96     11.34 o 
  -1  13   9        1.31       -1.39      3.57 o 
   1  13   9       39.36       44.89      9.82 o 
   3  13   9        7.07        2.04      4.59 o 
  -2  14   9        0.84        3.91      4.96 o 
   0  14   9        3.38        3.94      5.77 o 
   2  14   9       22.98       22.75      7.78 o 
  -1  15   9        0.08       -6.02     10.77 o 
   1  15   9        0.90       -1.88      5.00 o 
  -8   0  10       45.89       50.74     14.78 o 
  -6   0  10       61.59       70.44     15.12 o 
  -4   0  10       71.74       83.88     15.60 o 
  -2   0  10       56.27       46.35      9.20 o 
   0   0  10      119.39      106.35     11.16 o 
   2   0  10      129.41      180.99     24.23 o 
   4   0  10       83.00       80.11     17.81 o 
   6   0  10       30.04       17.12     10.43 o 
   8   0  10        7.07       -8.94      9.73 o 
  -9   1  10        1.94       -0.55      5.72 o 
  -7   1  10        6.82        4.71      4.86 o 
  -5   1  10       29.67       49.02      9.82 o 
  -3   1  10       11.56       14.57      5.87 o 
  -1   1  10       30.34       38.20      5.36 o 
   1   1  10       64.69       60.32      9.28 o 
   3   1  10        0.46       -3.08      4.04 o 
   5   1  10       20.74       25.36      7.38 o 
   7   1  10       12.31       17.76      7.09 o 
  -8   2  10       14.32       20.23     11.50 o 
  -6   2  10       16.60       26.31     10.05 o 
  -4   2  10       43.37       61.23      9.80 o 
  -2   2  10       42.62       35.78      4.56 o 
   0   2  10       88.62       80.70     10.29 o 
   2   2  10      166.99      177.63     15.33 o 
   4   2  10        4.98        1.53      3.60 o 
   6   2  10        8.53        7.77      5.80 o 
   8   2  10       25.90       13.85      7.18 o 
  -7   3  10       14.79       13.03      6.07 o 
  -5   3  10       94.31       97.40     13.31 o 
  -3   3  10       40.46       46.82      8.29 o 
  -1   3  10       97.99       92.97      7.78 o 
   1   3  10        3.92       12.21      6.15 o 
   3   3  10       46.57       42.14      6.88 o 
   5   3  10       21.30       25.76      7.11 o 
   7   3  10       19.64       26.85      8.50 o 
  -8   4  10        0.84       16.19      7.73 o 
  -6   4  10       80.97       92.69     14.07 o 
  -4   4  10        6.74        7.51      5.32 o 
  -2   4  10       57.56       58.86      6.83 o 
   0   4  10       95.82       93.67      8.52 o 
   2   4  10      158.80      157.01     13.03 o 
   4   4  10       29.23       27.29      7.07 o 
   6   4  10        3.87       10.80      8.06 o 
   8   4  10       44.31       57.28     12.65 o 
  -7   5  10       29.78       24.04      7.73 o 
  -5   5  10       54.19       59.09     10.07 o 
  -3   5  10       17.59       16.16      5.25 o 
  -1   5  10       71.96       69.29      7.41 o 
   1   5  10      259.98      249.74     23.13 o 
   3   5  10       38.84       50.17      8.53 o 
   5   5  10        0.64        4.13      4.49 o 
   7   5  10       16.86       23.54      8.78 o 
  -8   6  10        4.45        0.19      5.98 o 
  -6   6  10       15.15       10.67      6.09 o 
  -4   6  10       68.80       87.08     13.20 o 
  -2   6  10        7.19        9.45      3.94 o 
   0   6  10       66.58       64.47      7.81 o 
   2   6  10       33.45       28.03      5.32 o 
   4   6  10       16.06        6.07      4.32 o 
   6   6  10        0.95       18.04      9.37 o 
  -7   7  10       12.41       11.30      6.50 o 
  -5   7  10        6.64        7.54      5.85 o 
  -3   7  10       32.80       33.62      7.94 o 
  -1   7  10       84.31       77.53      7.95 o 
   1   7  10       15.25       16.70      7.04 o 
   3   7  10       45.12       35.88      6.38 o 
   5   7  10        5.03        3.27      4.39 o 
   7   7  10        1.12        1.85      5.79 o 
  -6   8  10        1.72       -3.94      5.09 o 
  -4   8  10        9.60       25.44     10.62 o 
  -2   8  10       26.85       29.58      6.28 o 
   0   8  10        8.78       16.87      6.05 o 
   2   8  10        3.64        2.70      3.37 o 
   4   8  10       19.50       21.00      8.24 o 
   6   8  10        3.78        7.51      6.83 o 
  -5   9  10       17.56       20.65      7.10 o 
  -3   9  10        6.32        1.25      3.83 o 
  -1   9  10        9.81        7.67      4.13 o 
   1   9  10       19.05       27.67      6.81 o 
   3   9  10        1.42        5.38      4.99 o 
   5   9  10        9.45        3.12      5.75 o 
  -6  10  10       13.98        8.46      7.24 o 
  -4  10  10        1.46        9.52      6.89 o 
  -2  10  10       10.98       16.32      8.04 o 
   0  10  10       49.79       41.84      8.31 o 
   2  10  10       15.57       17.57      6.14 o 
   4  10  10        2.64       -1.62      7.12 o 
  -5  11  10        4.22        6.91      7.03 o 
  -3  11  10        9.81        1.54      5.55 o 
  -1  11  10        5.58        4.28      4.06 o 
   1  11  10       20.19       27.79     10.91 o 
   3  11  10        6.17        6.21      5.78 o 
  -4  12  10        5.73        4.62      6.55 o 
  -2  12  10        9.43       -0.18      5.04 o 
   0  12  10       20.97       16.23      9.26 o 
   2  12  10       38.54       46.13     10.77 o 
  -3  13  10        9.16        0.56      9.50 o 
  -1  13  10        1.02       -3.40      5.03 o 
   1  13  10        2.48        3.57      4.64 o 
  -7   1  11       68.05       69.73     13.91 o 
  -5   1  11       37.56       47.80      9.78 o 
  -3   1  11       38.72       36.80      7.11 o 
  -1   1  11       37.11       41.78      5.22 o 
   1   1  11        0.42        6.22      9.27 o 
   3   1  11        0.51        3.91      5.03 o 
   5   1  11       22.11       32.89      8.59 o 
   7   1  11        4.34       -0.99      4.98 o 
  -6   2  11       49.79       49.00     10.79 o 
  -4   2  11       38.77       43.96      8.90 o 
  -2   2  11       13.98        7.84      5.24 o 
   0   2  11       16.97       11.77      3.45 o 
   2   2  11       20.38       37.59      7.72 o 
   4   2  11        2.77        6.57      5.09 o 
   6   2  11       39.69       40.69      9.54 o 
  -7   3  11       32.46       28.93     10.07 o 
  -5   3  11       19.98       29.64      8.41 o 
  -3   3  11        6.95        6.55      4.57 o 
  -1   3  11       19.12       20.07      5.25 o 
   1   3  11       33.52       37.40      6.12 o 
   3   3  11        4.45       13.19      8.75 o 
   5   3  11       10.31       21.28     14.23 o 
   7   3  11       10.95       10.14      6.81 o 
  -6   4  11       26.95       47.50     11.23 o 
  -4   4  11       13.45        9.28      5.69 o 
  -2   4  11       32.27       33.82      8.82 o 
   0   4  11       99.65      112.82     10.93 o 
   2   4  11       19.00       19.29      6.67 o 
   4   4  11        4.36       10.32      7.05 o 
   6   4  11        8.54       12.41      6.61 o 
  -7   5  11       27.50       86.41     29.09 o 
  -5   5  11       37.47       36.08      9.19 o 
  -3   5  11       17.32       15.37      8.44 o 
  -1   5  11       21.98       24.23      4.76 o 
   1   5  11       28.39       47.19      8.36 o 
   3   5  11        3.89       13.69      5.96 o 
   5   5  11        5.23        6.48      5.25 o 
  -6   6  11       17.48       34.77     10.42 o 
  -4   6  11        3.35        3.59      4.81 o 
  -2   6  11       60.32       63.45     12.78 o 
   0   6  11       64.62       50.44      9.93 o 
   2   6  11        4.56       16.76      7.97 o 
   4   6  11        6.80       14.38      8.43 o 
   6   6  11        6.67        1.46      5.67 o 
  -5   7  11        0.07       10.22      8.38 o 
  -3   7  11       10.56       15.61      6.37 o 
  -1   7  11       31.42       49.79      9.71 o 
   1   7  11       11.53        6.60      3.97 o 
   3   7  11        8.25       13.35      6.15 o 
   5   7  11        0.94       -3.68      5.62 o 
  -4   8  11        1.77        4.67      4.99 o 
  -2   8  11       50.60       55.73     12.08 o 
   0   8  11        3.38        5.10      3.85 o 
   2   8  11        1.06       13.74      5.95 o 
   4   8  11        9.25       18.16     17.21 o 
  -5   9  11        9.02        7.93      6.97 o 
  -3   9  11       32.59       52.78     18.11 o 
  -1   9  11       35.81       46.02     11.99 o 
   1   9  11        6.15        6.12      4.59 o 
   3   9  11        1.55        2.97      5.65 o 
  -4  10  11        5.24       21.62     16.04 o 
  -2  10  11        9.06        9.99     10.74 o 
   0  10  11       36.97       55.05     19.04 o 
   2  10  11        7.69       20.69      8.81 o 
  -3  11  11        1.01      -13.80     13.80 o 
  -1  11  11       34.12       46.92     15.37 o 
   1  11  11        6.01        9.61      5.67 o 
  -6   0  12       17.49       25.06     11.94 o 
  -4   0  12       39.49       37.96     19.90 o 
  -2   0  12       26.00       24.14      9.54 o 
   0   0  12       41.28       49.49     12.26 o 
   2   0  12       11.83       39.37     12.08 o 
   4   0  12      181.84      216.53     36.09 o 
  -5   1  12       19.86       13.04      6.78 o 
  -3   1  12        6.97       10.82      5.61 o 
  -1   1  12       26.54       29.16      9.05 o 
   1   1  12       35.41       46.23      8.45 o 
   3   1  12       20.95       30.56     10.19 o 
   5   1  12       29.37       29.68     11.82 o 
  -6   2  12        0.98       11.52      7.59 o 
  -4   2  12        0.44        0.65      4.73 o 
  -2   2  12        5.66       -1.45      3.84 o 
   0   2  12        8.21        4.30      5.78 o 
   2   2  12        0.11        4.40      4.65 o 
   4   2  12        3.04        0.71      4.28 o 
  -5   3  12        5.53        6.54      5.75 o 
  -3   3  12        6.76        7.40      5.77 o 
  -1   3  12        9.62       12.92      6.24 o 
   1   3  12       17.95       18.12      6.24 o 
   3   3  12        6.13        4.32      5.45 o 
   5   3  12       17.16       26.28      9.31 o 
  -4   4  12       11.75        7.57      6.10 o 
  -2   4  12        8.85        9.12      6.15 o 
   0   4  12       56.21       48.43      8.27 o 
   2   4  12        0.15        3.22      4.51 o 
   4   4  12        1.16        3.69      5.41 o 
  -5   5  12        1.34        5.64      5.80 o 
  -3   5  12        2.18       10.00      8.27 o 
  -1   5  12        2.00       -6.09      6.09 o 
   1   5  12       13.05        2.28      3.81 o 
   3   5  12        1.89       -3.62      4.68 o 
  -4   6  12        4.77        5.79      5.59 o 
  -2   6  12       16.66        0.43      5.66 o 
   0   6  12       10.40        7.63      4.51 o 
   2   6  12        3.37       -0.19      5.04 o 
   4   6  12        7.23       10.71      7.03 o 
  -3   7  12       16.45        6.56      7.07 o 
  -1   7  12       54.48       49.11     11.31 o 
   1   7  12        1.65        1.71      5.00 o 
   3   7  12       11.97       14.17      8.59 o 
  -2   8  12       44.12       43.97     13.81 o 
   0   8  12        0.57        4.18      6.98 o 
   2   8  12       16.42       22.05     10.74 o 
  -1   9  12        4.06        0.25      5.13 o 
   1   9  12        9.01       25.20     12.47 o 
  -3   1  13        3.66       19.68      9.32 o 
   1   1  13       10.49       20.49     13.49 o 
   3   1  13       38.56       43.50     10.84 o 
  -2   2  13        3.96       -3.24      7.07 o 
   0   2  13       10.42        1.06      6.57 o 
   2   2  13       24.12       18.68      7.06 o 
  -3   3  13        0.24       -1.16      5.16 o 
  -1   3  13        0.51        4.60      7.85 o 
   1   3  13        0.08        2.15      6.25 o 
  -2   4  13        2.53        8.56      9.76 o 
   0   4  13        2.88        7.07     10.40 o 
   2   4  13        0.10        4.45      7.52 o 
  -1   5  13        6.42        5.41      7.77 o 
   1   5  13        3.86       20.65     19.53 o 
                                                 
